# Supplementary material for: Brain natriuretic peptide measurements using standard biochemical equipment: Comparisons with conventional immunoassays
Source: PLoS One. 2022 May 24;17(5):e0268895. doi: 10.1371/journal.pone.0268895 (PMC9128988; doi:10.1371/journal.pone.0268895)
Supplement: S1 File — (XLSX) [file pone.0268895.s001.xlsx]

## Sheet: BNP
Temporary ID	Date	Age	Sex	height	Weight	BSA	BMI	Clinical diagnosis	HR	SBP	DBP	fu date	Time	fu duration	MACE	MACEcensor	MACE type	ACD date	ACDfu duration	TimeACD	ACD	ACDcensor	HT	AFib	onHD	Alb	Hb	Creatinine	eGFR	hsCRP	Dept.	LVEF	Echo Date	BNPn	BNPn≥240	LogBNPn	BNPn≥200	BNPnAcc	BNPnAcc2	BNPnAccACD	BNPc≥200	BNPcAcc	BNPcAccACD	BNPc	LogBNPc	Date Difference Echo	Date Difference ≤ 30	Date Difference ≤ 14	PrognosticInfo_RepeatedStudy
1	2019/12/02	78	M	164	72	1.81108	26.7698	effort AP	78	137	81	2021/02/19	14.8333	445	no	0		2021/02/19	445	14.8333	no	0	no	no	no	4.2	14	0.81	69.97	0.17	２内科	55	2019/11/19	19.98	no	2.99473	no	yes	yes	yes	no	yes	yes	27.3	3.30689	13	yes	yes	FirstStudy
2	2019/12/04	69	M	169	64.6	1.74144	22.6183	effort AP	80	127	80	2021/03/23	15.8333	475	no	0		2021/03/23	475	15.8333	no	0	no	no	no	4.2	14	0.69	86.37	0.02	２内科	57.5	2019/10/25	19.1	no	2.94969	no	yes	yes	yes	no	yes	yes	15.1	2.71469	40	no	no	FirstStudy
3	2019/12/04	78	M	157	51.3	1.49574	20.8122	IHD	54	103	47	2020/06/02	6.03333	181	no	0		2020/06/02	181	6.03333	yes	1	no	no	no	3.5	8.3	0.7	82.08	0.07	２内科	47.5	2020/12/06	630.81	yes	6.447	yes	no	no	yes	yes	no	yes	644	6.4677	368	no	no	FirstStudy
4	2019/12/04	79	M	159	57.4	1.59222	22.7048	ICM, ASD, s/p PMI	60	143	62	2021/11/11	23.6	708	no	0		2021/11/11	708	23.6	no	0	yes	no	yes	3.3	12.4	3.66	13.39	1.35	２内科	47.5	2019/12/06	338.37	yes	5.82414	yes	no	no	no	yes	no	no	242.3	5.49018	2	yes	yes	FirstStudy
5	2019/12/04	82	M	152	52.3	1.48601	22.6368	UAP	74	126	68	2020/04/10	4.26667	128	no	0		2020/04/10	128	4.26667	yes	1	yes	no	no	2.7	9.7	0.75	75.03	2.01	２内科	42.5	2019/11/29	777.31	yes	6.65584	yes	no	no	yes	yes	no	yes	852.1	6.7477	5	yes	yes	FirstStudy
6	2019/12/04	77	F	148	45	1.36015	20.5442	AFL	93	96	57	2020/02/13	2.36667	71	no	0		2020/02/13	71	2.36667	no	0	yes	yes	no	3.2	10.7	0.75	56.46	1.51	２内科	55	2019/10/29	14.7	no	2.68785	no	yes	yes	yes	yes	no	no	275.4	5.61822	36	no	no	FirstStudy
7	2019/12/05	65	F	154	52.3	1.49575	22.0526	SSc, suspected PH	84	157	85	2019/12/05	0	0	no	0		2019/12/05	0	0	no	0	no	no	no	4.5	12.9	0.78	56.78	0.04	１内科	57.5	2019/12/05	4.12	no	1.41585	no				no			10.7	2.37024	0	yes	yes	NoPrognosticInfo
8	2019/12/06	79	F	152	48	1.42361	20.7756	HT, unknown				2021/11/12	23.5667	707	no	0		2021/11/12	707	23.5667	no	0	yes	no	no	3.4	9.4	0.77	54.45	0.51	３内科	62.5	2018/04/17	46.92	no	3.84844	no	yes	yes	yes	no	yes	yes	35.9	3.58074	598	no	no	FirstStudy
9	2019/12/06	77	F	139.9	43.7	1.30316	22.3278	AFib	75	111	69	2021/05/25	17.8667	536	no	0		2021/05/25	536	17.8667	no	0	yes	yes	no	4	13.8	0.83	50.53	1.98	２内科	55	2019/11/19	409.52	yes	6.01499	yes	no	no	no	yes	no	no	248.1	5.51383	17	yes	no	FirstStudy
10	2019/12/06	66	M	167	59.1	1.65577	21.1912	CRF, pre surgery	64	143	61	2020/01/14	1.3	39	yes	1	HF	2020/04/23	139	4.63333	no	0	no	no	no	1.8	8.5	2.67	19.91	11.2	泌尿器科	57.5	2019/12/24	1494.52	yes	7.30956	yes	yes	yes	no	yes	yes	no	269.8	5.59768	18	yes	no	FirstStudy
11	2019/12/06	8	M	110	18.5	0.75185	15.2893	ALL, pre chemotherapy	82	101	66	2021/11/17	23.7333	712	no	0		2021/11/17	712	23.7333	no	0	no	no	no	3.8	11	0.37		0.14	小児科	60	2019/05/29	113.7	no	4.73356	no	yes	yes	yes	no	yes	yes	101.3	4.61809	191	no	no	FirstStudy
12	2019/12/06	60	M	176	79.3	1.96898	25.6005	NASH, suspected HF				2021/11/26	24.0333	721	no	0		2021/11/26	721	24.0333	no	0	no	no	no	4.3	15	0.76	80.88	0.2	３内科			6.47	no	1.86718	no	yes	yes	yes	no	yes	yes	10.3	2.33214				FirstStudy
13	2019/12/06	78	F	152	54.4	1.51555	23.5457	s/p CABG	60	112	70	2020/08/07	8.16667	245	no	0		2020/08/07	245	8.16667	no	0	no	no	no	4.1	13.1	1.07	38.13	0.01	呼吸器科	52.5	2020/01/10	86.26	no	4.45737	no	yes	yes	yes	no	yes	yes	60.9	4.10923	35	no	no	FirstStudy
14	2019/12/09	71	M	171	48.8	1.5225	16.6889	ICM, s/p S-ICD				2021/07/12	19.3667	581	no	0		2021/07/12	581	19.3667	no	0	no	no	no	4	14.3	1.11	50.92		２内科	17.5	2019/12/09	1356.5	yes	7.21266	yes	no	no	no	yes	no	no	1355.7	7.21207	0	yes	yes	FirstStudy
15	2019/12/09	63	M	171.3	58.6	1.66985	19.9702	AFib, tachycardia induced CM	107	129	102	2021/11/12	23.4667	704	no	0		2021/11/12	704	23.4667	no	0	no	yes	no	3.6	12.6	0.67	91.55		２内科	21	2019/12/06	1028.28	yes	6.93564	yes	no	no	no	yes	no	no	841.6	6.7353	3	yes	yes	FirstStudy
16	2019/12/09	15	F	156	38.5	1.29164	15.8202	Pneumothorax, pre surgery	93	100	63	2021/11/10	23.4	702	no	0		2021/11/10	702	23.4	no	0	no	no	no	3.9	12.7	0.35		0.03	２外科	52.5	2019/12/12	0	no		no	yes	yes	yes	no	yes	yes	2.7	0.993252	3	yes	yes	FirstStudy
17	2019/12/09	58	M	171	59	1.67407	20.1771	Hypoxia, suspected HF	120	155	96	2019/12/10	0.0333333	1	no	0		2019/12/10	1	0.0333333	yes	1	no	no	no	2.6	10.5	0.55	116.34	25.23	２外科	55	2019/12/09	423.47	yes	6.04848	yes	no	no	yes	no	yes	no	79.3	4.37324	0	yes	yes	FirstStudy
18	2019/12/09	67	M	173	85.2	2.02345	28.4674	ICM, VT, brain infarction	71	120	59	2019/12/15	0.2	6	yes	1	VT/VF	2021/10/29	690	23	no	0	yes	no	no	3.8	13.1	0.82	72.11	0.04	脳外科	26	2021/03/09	259.19	yes	5.55756	yes	yes	yes	no	yes	yes	no	207.1	5.3332	456	no	no	FirstStudy
19	2019/12/09	49	F	152.5	39.2	1.28863	16.8557	PH, IPF, pneumothorax	75	86	57	2019/12/26	0.566667	17	yes	1	CD	2019/12/26	17	0.566667	yes	1	no	no	no	3.4	10.7	0.65	75.17	0.03	呼吸器科	52.5	2019/12/09	426.12	yes	6.05472	yes	yes	yes	yes	yes	yes	yes	364.2	5.8977	0	yes	yes	FirstStudy
20	2019/12/09	79	M	157.5	64.8	1.68375	26.1224	CAD, ASO	62	125	56	2021/10/19	22.6667	680	no	0		2021/10/19	680	22.6667	no	0	yes	no	no	4	9.9	0.68	29.28	0.68	２内科	55	2019/11/08	21.44	no	3.06526	no	yes	yes	yes	no	yes	yes	24.8	3.21084	31	no	no	FirstStudy
21	2019/12/09	57	M	172	65	1.76226	21.9713	HCM dilated phase, s/p ICD				2021/09/17	21.6	648	no	0		2021/09/17	648	21.6	no	0	no	no	no	4.4	12.5	1.05	57.63		２内科			455.59	yes	6.12159	yes	no	no	no	yes	no	no	460.2	6.13166				FirstStudy
22	2019/12/09	55	F	146.4	53.9	1.48052	25.1482	CRF, PH	91	171	66	2021/11/17	23.6333	709	no	0		2021/11/17	709	23.6333	no	0	yes	no	no	3.6	10.1	2.96	13.85	0.08	１内科	55	2019/12/09	234.09	no	5.45571	yes	no	yes	no	yes	no	no	234.1	5.45575	0	yes	yes	FirstStudy
23	2019/12/10	73	M	172	68.4	1.80776	23.1206	OMI	54	132	73	2021/11/11	23.4	702	no	0		2021/11/11	702	23.4	no	0	yes	no	no	4.2	11.9	1.39	39.5		２内科	52.5	2019/12/03	108.41	no	4.68592	no	yes	yes	yes	no	yes	yes	65.6	4.18358	7	yes	yes	FirstStudy
24	2019/12/10	68	M	174.8	67.8	1.81441	22.1895	Cardiac sarcoidosis, NSVT	70	132	78	2020/03/16	3.23333	97	yes	1	HF	2021/11/09	700	23.3333	no	0	yes	yes	no		13.7	2.68	19.66		２内科	20	2019/12/10	3146.07	yes	8.05391	yes	yes	yes	no	yes	yes	no	659.4	6.49133	0	yes	yes	FirstStudy
25	2019/12/10	49	F	158.2	53	1.52612	21.1769	PoPH, HC (alcohol)	61	96	58	2021/11/09	23.3333	700	no	0		2021/11/09	700	23.3333	no	0	yes	no	no		12.1	0.71	68.25	0.02	２内科	55	2019/07/09	116.45	no	4.75746	no	yes	yes	yes	no	yes	yes	90.8	4.50866	154	no	no	FirstStudy
26	2019/12/10	95	M	163.5	46.9	1.45947	17.5444	ICM, pAFib, s/p PMI	80	142	78	2021/11/08	23.3	699	no	0		2021/11/08	699	23.3	no	0	yes	yes	no	3.8	10.7	1.4	36.34	0.03	２内科	27.5	2019/12/10	272.57	yes	5.6079	yes	no	no	no	no	yes	yes	179.8	5.19185	0	yes	yes	FirstStudy
27	2019/12/10	74	M	165	51.58	1.53756	18.9458	Lung cancer, pre chemotherapy	70	121	47	2020/03/13	3.13333	94	no	0		2020/03/13	94	3.13333	no	0	yes	no	no	3.5	11.3	0.89	64.08	0.05	呼吸器科	55	2019/11/07	25.24	no	3.22843	no	yes	yes	yes	no	yes	yes	20.2	3.00568	33	no	no	FirstStudy
28	2019/12/10	79	M	171.7	58.6	1.67179	19.8773	CRF, IHD	92	154	79	2020/01/07	0.933333	28	no	0		2020/01/07	28	0.933333	no	0	yes	no	no	3.6	7.7	6.37	7.3	0.02	２内科	42.5	2019/12/12	67.2	no	4.20767	no	yes	yes	yes	no	yes	yes	65.1	4.17592	2	yes	yes	FirstStudy
29	2019/12/10	71	M	164.9	51.8	1.54037	19.0497	Lung cancer, pre surgery	110	138	83	2020/02/03	1.83333	55	no	0		2020/02/03	55	1.83333	no	0	no	no	no	4.1	9.2	0.7	84.32	0.73	２外科	55	2019/12/10	2.35	no	0.854415	no	yes	yes	yes	no	yes	yes	3.6	1.28093	0	yes	yes	FirstStudy
30	2019/12/10	75	F	140	43.4	1.29915	22.1429	Lung cancer, pre chemotherapy	79	137	87	2020/02/10	2.06667	62	no	0		2020/02/10	62	2.06667	no	0	yes	no	no	3.8	9.9	1.33	30.4	1.1	２外科	65	2020/01/04	36.86	no	3.60713	no	yes	yes	yes	no	yes	yes	23.3	3.14845	25	yes	no	FirstStudy
31	2019/12/10	69	M	165.3	56.9	1.61637	20.8241	CHF, ESRD	73	192	96	2020/02/11	2.1	63	no	0		2020/02/11	63	2.1	yes	1	yes	no	yes	3.5	7.2	6.7	7.18	1.13	２内科	50	2019/12/10	996.25	yes	6.904	yes	no	no	yes	yes	no	yes	873.8	6.77285	0	yes	yes	FirstStudy
32	2019/12/10	57	M	170	89	2.05007	30.7958	Lung tumor, pre surgery	80	163	99	2021/09/27	21.9	657	no	0		2021/09/27	657	21.9	no	0	no	no	no	4	15.9	0.89	69.06	0.34	２外科	55	2019/12/10	31.06	no	3.43592	no	yes	yes	yes	no	yes	yes	19.7	2.98062	0	yes	yes	FirstStudy
33	2019/12/10	54	F	150.9	79.8	1.82892	35.0449	Lung cancer, pre surgery	67	143	80	2021/11/04	23.1667	695	no	0		2021/11/04	695	23.1667	no	0	no	no	no	4.3	13.4	0.6	79.79	0.11	２外科	60	2019/12/10	29.32	no	3.37827	no	yes	yes	yes	no	yes	yes	31.2	3.44042	0	yes	yes	FirstStudy
34	2019/12/10	68	F	146	37.5	1.23322	17.5924	AKI, RPGN, leg edema	84	163	75	2021/11/30	24.0333	721	no	0		2021/11/30	721	24.0333	no	0	yes	no	no	2.1	6.9	2.67	14.59	0.95	２内科	47.5	2019/12/10	1927.54	yes	7.564	yes	no	no	no	yes	no	no	392.6	5.97279	0	yes	yes	FirstStudy
35	2019/12/10	73	M	160.6	71.3	1.78347	27.6438	Lung cancer, pre surgery	85	140	84	2020/06/12	6.16667	185	no	0		2020/06/12	185	6.16667	yes	1	no	no	no	4.6	16.3	0.75	77.57	0.18	２外科	60	2019/12/10	91.84	no	4.52005	no	yes	yes	no	no	yes	no	52.7	3.96462	0	yes	yes	FirstStudy
36	2019/12/10	70	M	162	59.6	1.63768	22.71	Thymic cyst, pre surgery	80	121	86	2021/07/20	19.6	588	no	0		2021/07/20	588	19.6	no	0	no	no	no	4.4	14.3	0.8	73.16	0.03	２外科	57.5	2019/12/10	8.83	no	2.17816	no	yes	yes	yes	no	yes	yes	11.7	2.45959	0	yes	yes	FirstStudy
37	2019/12/10	69	M	172	64	1.74865	21.6333	Lung cancer, pre surgery	96	120	71	2021/11/25	23.8667	716	no	0		2021/11/25	716	23.8667	no	0	yes	no	no	4.1	13.5	1.12	50.84	0.19	２外科	55	2019/11/12	22.03	no	3.09241	no	yes	yes	yes	no	yes	yes	29.4	3.38099	28	yes	no	FirstStudy
38	2019/12/10	42	F	160.2	43.7	1.39451	17.0277	Myositis, unknown	107	120	71	2020/09/27	9.73333	292	no	0		2020/09/27	292	9.73333	no	0	no	no	no	3.1	9.6	0.56	92.48	0.55	１内科	60	2019/12/11	133.09	no	4.89103	no	yes	yes	yes	no	yes	yes	92.1	4.52287	1	yes	yes	FirstStudy
39	2019/12/10	68	M	163.2	51.8	1.53241	19.4486	Malignant mesothelioma, pre surgery	56	153	89	2021/02/01	13.9667	419	no	0		2021/02/01	419	13.9667	yes	1	yes	no	no	3.5	11.4	0.98	59.08	1.68	２外科	52.5	2019/12/10	244.09	yes	5.49754	yes	no	no	yes	no	yes	no	151.8	5.02256	0	yes	yes	FirstStudy
40	2019/12/11	76	M	173.7	80.2	1.96714	26.5812	CAD post PCI	101	112	76	2021/10/29	22.9333	688	no	0		2021/10/29	688	22.9333	no	0	yes	yes	no	3.6	13.5	1.23	44.63	0.04	２内科	55	2019/12/11	62.19	no	4.13019	no	yes	yes	yes	no	yes	yes	52.6	3.96272	0	yes	yes	FirstStudy
41	2019/12/11	72	M	159.5	68.6	1.74338	26.9651	OMI	59	133	78	2020/08/04	7.9	237	no	0		2020/08/04	237	7.9	no	0	no	no	no	4.2	12.5	1.02	55.63	0.1	２内科	40	2019/12/13	430.98	yes	6.06606	yes	no	no	no	yes	no	no	400.4	5.99246	2	yes	yes	FirstStudy
42	2019/12/11	84	F	141.7	40	1.25477	19.9214	AS, Effort AP, ESRD	76	188	89	2020/07/15	7.23333	217	no	0		2020/07/15	217	7.23333	no	0	yes	no	yes	3.9	12.1	7.5	4.43	0.05	２内科	55	2019/12/11	250.93	yes	5.52517	yes	no	no	no	yes	no	no	212.1	5.35706	0	yes	yes	FirstStudy
43	2019/12/11	76	F	150.6	49.7	1.44191	21.9132	PH, SSc, IP	68	130	64	2020/07/01	6.76667	203	no	0		2020/07/01	203	6.76667	no	0	no	no	no	3.3	10.9	0.5	88.3	0.78	２内科	55	2019/11/18	22.61	no	3.11839	no	yes	yes	yes	no	yes	yes	79.1	4.37071	23	yes	no	FirstStudy
44	2019/12/11	69	F	152.2	63.2	1.63461	27.2827	AFib, post PMI, TR	52	138	78	2021/10/22	22.7	681	no	0		2021/10/22	681	22.7	no	0	yes	yes	no	4.3	13.1	0.65	68.13	0.1	２内科	57.5	2019/12/12	70.79	no	4.25972	no	yes	yes	yes	no	yes	yes	83.1	4.42004	1	yes	yes	FirstStudy
45	2019/12/11	75	M	159.7	71.4	1.77971	27.9955	Primary aldosteronism	90	142	79	2019/12/27	0.533333	16	no	0		2019/12/27	16	0.533333	no	0	yes	no	no	4.1	14.8	0.88	64.62	0.32	１内科	57.5	2019/12/12	38.3	no	3.64545	no	yes	yes	yes	no	yes	yes	41.9	3.73529	1	yes	yes	FirstStudy
46	2019/12/11	41	F	156.1	89.5	1.96998	36.7297	SLE, Nephrose, Leg edema	65	151	95	2021/11/25	23.8333	715	no	0		2021/11/25	715	23.8333	no	0	no	no	no	2.1	8	1.68	28	0.2	１内科	42.5	2019/12/11	309.41	yes	5.73467	yes	no	no	no	yes	no	no	257.7	5.5518	0	yes	yes	FirstStudy
47	2019/12/11	74	M	169.4	63.8	1.73267	22.2328	ICM	70	137	60	2020/07/10	7.06667	212	no	0		2020/07/10	212	7.06667	yes	1	yes	no	no	3.8	10.4	1.09	51.33	0.13	２内科	30	2019/12/11	283.47	yes	5.64711	yes	no	no	yes	yes	no	yes	216.9	5.37944	0	yes	yes	FirstStudy
48	2019/12/12	75	M	156.4	67.3	1.70992	27.5132	Lung cancer, unknown				2021/10/21	22.6333	679	no	0		2021/10/21	679	22.6333	no	0	yes	no	no	3.7	13.8	0.55	108.07	1.83	２外科	55	2019/09/03	17.93	no	2.88648	no	yes	yes	yes	no	yes	yes	14.2	2.65324	100	no	no	FirstStudy
49	2019/12/12	87	F	158	77.3	1.8419	30.9646	PH, RA, Afib	70	125	83	2021/09/24	21.7333	652	no	0		2021/09/24	652	21.7333	no	0	yes	yes	no	4.1	12.4	0.84	48.16	0.23	２内科	50	2019/11/25	170.01	no	5.13586	no	yes	yes	yes	no	yes	yes	127.4	4.84733	17	yes	no	FirstStudy
50	2019/12/12	43	F	159.8	65	1.69861	25.4542	Pericarditis	113	109	72	2021/10/27	22.8333	685	no	0		2021/10/27	685	22.8333	no	0	no	no	no	2.4	8.6	0.54	95.59	30.64	１内科	52.5	2019/12/11	3102.63	yes	8.04001	yes	no	no	no	yes	no	no	560.7	6.32919	1	yes	yes	FirstStudy
51	2019/12/12	81	M	175	60.1	1.70925	19.6245	Brain infarction, Afib, CHF	82	153	99	2021/09/08	21.2	636	no	0		2021/09/08	636	21.2	no	0	yes	yes	no	3.1	13.9	1.07	51.04	7.42	脳外科	47.5	2019/12/11	2437.5	yes	7.79873	yes	no	no	no	yes	no	no	848.4	6.74335	1	yes	yes	FirstStudy
52	2019/12/12	64	F	154.7	64.7	1.66742	27.0348	Lung cancer, pre surgery	63	147	58	2021/11/17	23.5333	706	no	0		2021/11/17	706	23.5333	no	0	no	no	no	4.1	13.7	0.52	88.87	0.05	２外科	57.5	2019/12/12	20.27	no	3.00914	no	yes	yes	yes	no	yes	yes	18.4	2.91235	0	yes	yes	FirstStudy
53	2019/12/12	46	M	185.7	86.4	2.11111	25.0547	Lung cancer, pre surgery	87	128	85	2021/08/12	20.3	609	no	0		2021/08/12	609	20.3	no	0	no	no	no	4.7	17	0.99	65.37	0.28	２外科	57.5	2019/12/12	0	no		no	yes	yes	yes	no	yes	yes	4	1.38629	0	yes	yes	FirstStudy
54	2019/12/12	55	F	166.6	61.2	1.68291	22.0496	SSc	56	135	73	2020/12/10	12.1333	364	no	0		2020/12/10	364	12.1333	no	0	no	no	no	3.9		0.61	77.95	0.16	１内科	55	2019/12/12	7.65	no	2.03471	no	yes	yes	yes	no	yes	yes	13.8	2.62467	0	yes	yes	FirstStudy
55	2019/12/13	58	F	158.8	58.4	1.60502	23.1586	AT, ASD closure	103	101	63	2021/11/09	23.2333	697	no	0		2021/11/09	697	23.2333	no	0	no	yes	no	4.2	12.7	0.61	76.77	0.08	２内科	40	2019/10/25	66.92	no	4.2035	no	yes	yes	yes	no	yes	yes	57.3	4.0483	49	no	no	FirstStudy
56	2019/12/13	32	F	158.2	92.4	2.01506	36.9198	SLE	100	145	95	2021/10/07	22.1333	664	no	0		2021/10/07	664	22.1333	no	0	no	no	no	3.6	10.6	0.49	115.72	1.78	１内科	55	2019/12/13	38.3	no	3.64545	no	yes	yes	yes	no	yes	yes	29.3	3.37759	0	yes	yes	FirstStudy
57	2019/12/13	72	M	165.8	66.7	1.75269	24.2637	Lung cancer, pre chemotherapy	64	112	64	2021/09/29	21.8667	656	no	0		2021/09/29	656	21.8667	yes	1	yes	no	no	3.5	13.3	0.73	80.22	0.6	呼吸器科	57.5	2019/12/03	84.12	no	4.43224	no	yes	yes	no	no	yes	no	57.3	4.0483	10	yes	yes	FirstStudy
58	2019/12/13	69	F	154	51.3	1.48138	21.631	Mediastinal tumor, pre surgery, PH	74	128	70	2021/11/26	23.8	714	no	0		2021/11/26	714	23.8	no	0	no	no	no	2.8	9.9	0.53	85.18	4.64	２外科	50	2019/10/31	235.55	no	5.46192	yes	no	yes	no	no	yes	yes	91.6	4.51743	43	no	no	FirstStudy
59	2019/12/13	52	M	171.1	60.5	1.69571	20.6659	ATLL, pre chemotherapy	75	147	75	2020/06/07	5.9	177	no	0		2020/06/07	177	5.9	yes	1	no	no	no	4.1	16	1.23	49.77	0.16	血内科	55	2019/12/12	0	no		no	yes	yes	no	no	yes	no	5.7	1.74047	1	yes	yes	FirstStudy
60	2019/12/13	65	M	170.2	63.9	1.73812	22.0588	SSc, IP	61	129	83	2021/11/22	23.6667	710	no	0		2021/11/22	710	23.6667	no	0	no	no	no	3.5	12.7	0.81	73.72	3.15	１内科	57.5	2019/12/12	39.74	no	3.68236	no	yes	yes	yes	no	yes	yes	26.3	3.26957	1	yes	yes	FirstStudy
61	2019/12/13	47	M	170.1	62.6	1.71984	21.6354	Pneumothorax, pre surgery	73	124	85	2020/03/23	3.36667	101	no	0		2020/03/23	101	3.36667	no	0	no	no	no	4.8	16.8	0.97	66.43	0.03	２外科	57.5	2019/12/16	15.88	no	2.76506	no	yes	yes	yes	no	yes	yes	17.9	2.8848	3	yes	yes	FirstStudy
62	2019/12/16	70	M	166	83	1.95633	30.1205	PAfib	80	140	82	2019/12/21	0.166667	5	no	0		2019/12/21	5	0.166667	no	0	yes	yes	no	4.8	15.9	0.88	65.92	0.08	２内科	55	2019/12/17	64.7	no	4.16976	no	yes	yes	yes	no	yes	yes	54.3	3.99452	1	yes	yes	FirstStudy
63	2019/12/16	86	M	151.5	53.7	1.50329	23.3964	ESRD, AS	73	155	66	2021/09/07	21.0333	631	no	0		2021/09/07	631	21.0333	no	0	yes	no	yes	3.7	11.1	8.49	5.2	0.3	２内科	57.5	2019/12/02	650.19	yes	6.47726	yes	no	no	no	yes	no	no	522.5	6.25862	14	yes	yes	FirstStudy
64	2019/12/16	65	F	153	61	1.61012	26.0584	Lung cancer, pre chemotherapy	85	111	62	2021/09/09	21.1	633	no	0		2021/09/09	633	21.1	no	0	no	no	no	4	12.7	0.64	70.5	0.08	２外科	55	2019/10/09	10.3	no	2.33214	no	yes	yes	yes	no	yes	yes	16.5	2.80336	68	no	no	FirstStudy
65	2019/12/16	74	M	166	54	1.57797	19.5965	Malignant mesothelioma, pre surgery	84	109	55	2020/02/18	2.13333	64	no	0		2020/02/18	64	2.13333	yes	1	no	no	no	2.8	10.9	0.61	96.87	2.57	２外科	50	2019/10/29	105.61	no	4.65975	no	yes	yes	no	no	yes	no	57.9	4.05872	48	no	no	FirstStudy
66	2019/12/16	64	M	168	51	1.54272	18.0697	ESRD, Nephrotic syndrome, AS	68	143	66	2020/11/20	11.3333	340	no	0		2020/11/20	340	11.3333	yes	1	yes	no	yes	1.7	8	3.57	14.62	1.22	２内科	47.5	2019/12/19	851.56	yes	6.74707	yes	no	no	yes	yes	no	yes	499.3	6.21321	3	yes	yes	FirstStudy
67	2019/12/16	1	M	82	10.97	0.499872	16.3147	Medulloblastoma	115	93	44	2021/11/26	23.7	711	no	0		2021/11/26	711	23.7	no	0	no	no	no	3.6	9.7	0.24		0.14	小児科			38.88	no	3.66048	no	yes	yes	yes	no	yes	yes	12.4	2.5177				FirstStudy
68	2019/12/16	81	M	164	54	1.56844	20.0773	SSS, post PMI, PAfib, ESRD	54	171	67	2021/11/12	23.2333	697	no	0		2021/11/12	697	23.2333	no	0	yes	yes	yes	4.3	12.2	8.51	5.28	0.77	２内科	55	2019/12/17	2876.48	yes	7.96432	yes	no	no	no	yes	no	no	1977.3	7.58949	1	yes	yes	FirstStudy
69	2019/12/16	67	M	163	56.3	1.5966	21.1901	ICM, Afib, VT, post ICD	51	73	50	2020/03/17	3.06667	92	yes	1	CD	2020/03/17	92	3.06667	yes	1	yes	yes	no	2.5	13.1	2.6	20.41	21.74	２内科	25	2019/12/16	3490.99	yes	8.15794	yes	yes	yes	yes	yes	yes	yes	1065.6	6.97129	0	yes	yes	FirstStudy
70	2019/12/16	73	M	165.1	51.1	1.53085	18.7468	Effort AP, ICM	84	104	53	2021/11/24	23.6333	709	no	0		2021/11/24	709	23.6333	no	0	no	no	no	3.9	12.1	0.82	70.36	0.02	２内科	45	2019/12/16	71.07	no	4.26367	no	yes	yes	yes	no	yes	yes	59.8	4.09101	0	yes	yes	FirstStudy
71	2019/12/16	71	M	168.2	63.8	1.72652	22.5512	Bladder cancer, pre chemotherapy				2021/05/09	17	510	no	0		2021/05/09	510	17	yes	1	yes	no	no	4.7	14.1	0.96	56.69	0.01	泌尿器科			31.93	no	3.46355	no	yes	yes	no	no	yes	no	33	3.49651				FirstStudy
72	2019/12/17	76	F	154	53.8	1.51705	22.6851	Lung cancer, pre chemotherapy				2021/11/09	23.1	693	no	0		2021/11/09	693	23.1	no	0	yes	no	no	4.5	11.4	1.17	34.2	0.01	２外科			99.69	no	4.60207	no	yes	yes	yes	no	yes	yes	75.2	4.32015				FirstStudy
73	2019/12/17	71	F	145.6	65.9	1.63257	31.0858	post PCI, SSS, Asthma				2020/12/08	11.9	357	no	0		2020/12/08	357	11.9	no	0	yes	no	no	3.8	13.2	0.62	71.16	0.16	２内科	60	2019/11/19	366.09	yes	5.90288	yes	no	no	no	yes	no	no	347.8	5.85163	28	yes	no	FirstStudy
74	2019/12/17	81	M	162.8	53.9	1.56124	20.3367	ICM, ESRD, AS	67	129	60	2021/08/14	20.2	606	no	0		2021/08/14	606	20.2	no	0	yes	no	yes	3.5	13.7	3.03	16.34	0.96	２内科	30	2019/12/18	313.34	yes	5.74729	yes	no	no	no	yes	no	no	212	5.35659	1	yes	yes	FirstStudy
75	2019/12/17	82	F	144.6	46.1	1.36077	22.0478	CLL, pre chemotherapy	91	133	57	2021/10/21	22.4667	674	no	0		2021/10/21	674	22.4667	no	0	yes	no	no	3.7	10	0.91	44.87	0.14	血内科	52	2019/12/17	100.21	no	4.60727	no	yes	yes	yes	no	yes	yes	82.9	4.41764	0	yes	yes	FirstStudy
76	2019/12/17	82	M	156	64	1.66533	26.2985	Lung cancer, pre surgery				2021/02/25	14.5333	436	no	0		2021/02/25	436	14.5333	no	0	no	no	no	4.4	15.1	0.85	65.43	0.09	２外科	55	2019/11/01	38.3	no	3.64545	no	yes	yes	yes	no	yes	yes	41.4	3.72328	46	no	no	FirstStudy
77	2019/12/17	44	M	172.4	67.1	1.79258	22.5761	IgG4 related disease, pre surgery	67	146	97	2021/03/24	15.4333	463	no	0		2021/03/24	463	15.4333	no	0	no	no	no	3.6	14.4	0.82	81.36	0.56	２外科	50	2019/12/17	10.88	no	2.38693	no	yes	yes	yes	no	yes	yes	4.7	1.54756	0	yes	yes	FirstStudy
78	2019/12/17	68	F	156	54	1.52971	22.1893	Mediastinal tumor, pre surgery				2020/04/02	3.56667	107	no	0		2020/04/02	107	3.56667	no	0	no	no	no	4.2	11.3	0.63	70.8	0.01	２外科			18.81	no	2.93439	no	yes	yes	yes	no	yes	yes	36.7	3.60278				FirstStudy
79	2019/12/17	80	M	159	78.9	1.86675	31.2092	Bladder cancer, pre surgery	92	188	98	2021/08/23	20.5	615	no	0		2021/08/23	615	20.5	no	0	no	no	no	3.8	11.4	1.12	48.73		２内科			55.44	no	4.0153	no	yes	yes	yes	no	yes	yes	44	3.78419				FirstStudy
80	2019/12/17	74	M	160.9	70.9	1.78012	27.3863	Lung cancer, pre surgery	55	177	77	2021/08/23	20.5	615	no	0		2021/08/23	615	20.5	no	0	no	no	no	3.7	12.7	0.78	74.03	1.27	２外科	60	2019/12/17	138.35	no	4.92979	no	yes	yes	yes	no	yes	yes	95.9	4.56331	0	yes	yes	FirstStudy
81	2019/12/17	55	F	153.8	54	1.51888	22.8287	Lung cancer, pre surgery				2021/09/09	21.0667	632	no	0		2021/09/09	632	21.0667	no	0	no	no	no	4.7	13.1	0.54	89.07	0.05	２外科	55	2019/12/24	11.18	no	2.41413	no	yes	yes	yes	no	yes	yes	16.2	2.78501	7	yes	yes	FirstStudy
82	2019/12/17	70	M	166.6	55.7	1.60551	20.0681	Lung cancer, pre surgery				2021/08/05	19.9	597	no	0		2021/08/05	597	19.9	no	0	no	no	no	4.2	15	0.85	68.47	0.03	２外科	55	2019/12/03	28.44	no	3.3478	no	yes	yes	yes	no	yes	yes	7.7	2.04122	14	yes	yes	FirstStudy
83	2019/12/17	66	M	170.5	75.2	1.88721	25.8684	Liver cancer, ICM	79	128	78	2020/01/31	1.5	45	yes	1	HF	2020/03/24	98	3.26667	no	0	yes	no	no	3.7	12	1.27	44.88	1.54	整外科	28	2019/12/17	274.42	yes	5.61466	yes	yes	yes	no	no	no	yes	148.9	5.00327	0	yes	yes	FirstStudy
84	2019/12/18	75	M	165.3	50.4	1.52125	18.4453	Gastric cancer, pre surgery				2020/03/05	2.6	78	no	0		2020/03/05	78	2.6	yes	1	yes	no	no	3.3	9.8	1.18	46.88	0.82	３内科			380.97	yes	5.94272	yes	no	no	yes	no	yes	no	121.3	4.79827				FirstStudy
85	2019/12/18	66	M	154.3	55.7	1.54511	23.395	post PCI, PAfib	63	121	75	2020/12/02	11.6667	350	no	0		2020/12/02	350	11.6667	no	0	yes	yes	no	4.3	11.5	1.08	53.58	0.02	２内科	55	2019/12/18	10	no	2.30259	no	yes	yes	yes	no	yes	yes	16.7	2.81541	0	yes	yes	FirstStudy
86	2019/12/18	58	F	151.8	68.8	1.70325	29.8569	Nephrotic syndrome	103	187	96	2021/07/23	19.4333	583	no	0		2021/07/23	583	19.4333	no	0	yes	no	no	1.3	7.5	1.43	30.23	2.67	１内科	50	2019/12/17	162.77	no	5.09234	no	yes	yes	yes	no	yes	yes	62.2	4.13035	1	yes	yes	FirstStudy
87	2019/12/18	50	F	169	54.1	1.59364	18.9419	Skin infection, unknown	86	140	80	2021/10/28	22.6667	680	no	0		2021/10/28	680	22.6667	no	0	no	no	no	3.9	12.3	0.56	87.97	0.34	１内科	55	2019/12/19	19.39	no	2.96476	no	yes	yes	yes	no	yes	yes	21.7	3.07731	1	yes	yes	FirstStudy
88	2019/12/18	14	M	122	28	0.974109	18.8121	Muscular dystrophy				2021/04/21	16.3333	490	no	0		2021/04/21	490	16.3333	no	0	no	no	no	4.1	13.9	0.09			小児科	44	2019/12/18	55.44	no	4.0153	no	yes	yes	yes	no	yes	yes	58.2	4.06389	0	yes	yes	FirstStudy
89	2019/12/19	55	F	156.8	46.9	1.42925	19.0757	PH, MCTD	74	136	64	2020/10/22	10.2667	308	no	0		2020/10/22	308	10.2667	no	0	no	no	no	4.7	12.8	0.58	82.37	0.02	１内科	55	2019/12/19	12.35	no	2.51366	no	yes	yes	yes	no	yes	yes	24.5	3.19867	0	yes	yes	FirstStudy
90	2019/12/19	50	M	171.3	63.2	1.73415	21.5379	HIV positive, polycythemia, PE				2021/11/11	23.1	693	no	0		2021/11/11	693	23.1	no	0	no	no	no	3.9	17.7	0.81	79.49	0.09	１内科	55	2019/11/11	88.13	no	4.47881	no	yes	yes	yes	no	yes	yes	59.6	4.08766	38	no	no	FirstStudy
91	2019/12/19	56	M	174	51.3	1.57464	16.9441	Lung cancer, pre chemotherapy				2021/11/17	23.3	699	no	0		2021/11/17	699	23.3	no	0	no	no	no	3.8	12.7	0.91	67.75	0.04	２外科			11.47	no	2.43973	no	yes	yes	yes	no	yes	yes	26.2	3.26576				FirstStudy
92	2019/12/19	73	F	154.4	48.7	1.44523	20.4284	Effort AP	72	150	81	2021/11/25	23.5667	707	no	0		2021/11/25	707	23.5667	no	0	yes	no	no	3.9	12.6	0.51	87.42	0.12	２内科	55	2019/11/26	0	no		no	yes	yes	yes	no	yes	yes	12	2.48491	23	yes	no	FirstStudy
93	2019/12/19	60	M	166	65	1.73125	23.5883	AS		140	95	2021/11/11	23.1	693	no	0		2021/11/11	693	23.1	no	0	yes	no	no	3.9	12.9	1.73	32.89		２内科	57.5	2019/12/13	15.88	no	2.76506	no	yes	yes	yes	no	yes	yes	12	2.48491	6	yes	yes	FirstStudy
94	2019/12/19	3	M	105	16.3	0.689505	14.7846	ALL	115	109	77	2021/11/19	23.3667	701	no	0		2021/11/19	701	23.3667	no	0	no	no	no	4.1	5.7	0.32		0.19	小児科	76.8	2019/12/18	159.57	no	5.07248	no	yes	yes	yes	no	yes	yes	148.9	5.00327	1	yes	yes	FirstStudy
95	2019/12/19	49	M	170.4	71.5	1.83966	24.6245	ICM, post PCI	60	120	60	2021/08/12	20.0667	602	no	0		2021/08/12	602	20.0667	no	0	yes	no	no		12.2	0.96	66.39	0.09	２内科	25	2019/12/13	81.97	no	4.40635	no	yes	yes	yes	no	yes	yes	60.1	4.09601	6	yes	yes	FirstStudy
96	2019/12/19	71	F	162.5	56.6	1.59839	21.4343	Lung cancer, pre chemotherapy				2021/11/02	22.8	684	no	0		2021/11/02	684	22.8	no	0	no	no	no	4	11.5	0.83	51.72	0.1	２外科			90.52	no	4.50557	no	yes	yes	yes	no	yes	yes	79.9	4.38078				FirstStudy
97	2019/12/19	63	F	142	37	1.20807	18.3495	Lung cancer, pre surgery				2021/11/02	22.8	684	no	0		2021/11/02	684	22.8	no	0	no	no	no	4.3	12.2	0.72	62.53	0.01	２外科	57.5	2019/12/10	16.17	no	2.78316	no	yes	yes	yes	no	yes	yes	23	3.13549	9	yes	yes	FirstStudy
98	2019/12/19	87	F	140.3	42	1.27939	21.337	Lung cancer, post TAVR, Leg edema	68	135	66	2021/11/25	23.5667	707	no	0		2021/11/25	707	23.5667	no	0	yes	no	no	3.7	9.9	0.65	63.75	0.02	２外科	60	2019/12/19	215.15	no	5.37134	yes	no	yes	no	no	yes	yes	163.6	5.09742	0	yes	yes	FirstStudy
99	2019/12/19	69	F	154	44	1.37194	18.5529	Lung tumor, pre surgery	68	139	75	2021/09/28	21.6333	649	no	0		2021/09/28	649	21.6333	no	0	no	no	no	4	11.7	0.62	71.75	0.06	２外科	57.5	2019/12/19	34.54	no	3.54212	no	yes	yes	yes	no	yes	yes	39.3	3.67122	0	yes	yes	FirstStudy
100	2019/12/19	0	F	38.5	1.6	0.130809	10.7944	18trisomy, VSD	117	60	36	2021/11/12	23.1333	694	no	0		2021/11/12	694	23.1333	no	0	no	no	no	4.3	12.8	0.28		0.03	小児科	87.8	2019/12/11	165.49	no	5.10891	no	yes	yes	yes	no	yes	yes	158.8	5.06765	8	yes	yes	FirstStudy
101	2019/12/19	75	M	160.7	50.4	1.49993	19.5164	Lung cancer, pre surgery	87	181	101	2020/09/01	8.56667	257	no	0		2020/09/01	257	8.56667	no	0	no	no	no	4.5	14.7	0.68	85.68	0.02	２外科	57.5	2019/12/19	24.95	no	3.21687	no	yes	yes	yes	no	yes	yes	24.6	3.20275	0	yes	yes	FirstStudy
102	2019/12/20	55	M	173.1	74.6	1.89394	24.8969	ICM, post PCI	61	163	81	2020/12/18	12.1333	364	no	0		2020/12/18	364	12.1333	no	0	yes	no	no	4.5	14.5	0.8	78.4	0.02	２内科	51	2019/12/20	43.48	no	3.7723	no	yes	yes	yes	no	yes	yes	48.7	3.88568	0	yes	yes	FirstStudy
103	2019/12/20	89	M	152.5	53.1	1.49979	22.8326	Melanoma, pre chemotherapy				2020/05/22	5.13333	154	no	0		2020/05/22	154	5.13333	no	0	no	no	no	3.7	13.4	0.82	66.47	0.34	皮膚科			17.34	no	2.85302	no	yes	yes	yes	no	yes	yes	21.1	3.04927				FirstStudy
104	2019/12/20	55	M	154.7	63.5	1.65189	26.5334	Multiple myeloma, pre chemotherapy				2021/11/12	23.1	693	no	0		2021/11/12	693	23.1	no	0	no	no	no	3.2	11.7	0.59	109.4	5.88	血内科	55	2019/09/09	63.02	no	4.14345	no	yes	yes	yes	no	yes	yes	25.4	3.23475	102	no	no	FirstStudy
105	2019/12/20	62	F	154.9	61.8	1.63068	25.7564	Tongue cancer, CML, Leg edema	87			2021/11/18	23.3	699	no	0		2021/11/18	699	23.3	no	0	yes	no	no	4	13.5	0.57	81.12	0.08	血内科			20.56	no	3.02335	no	yes	yes	yes	no	yes	yes	7.7	2.04122				FirstStudy
106	2019/12/20	61	M	173.9	71.2	1.85455	23.544	PAfib, AFL, AT, brain infarction	73	136	96	2021/01/29	13.5333	406	no	0		2021/01/29	406	13.5333	no	0	yes	yes	no	4.2	15.2	0.75	81.68	0.32	２内科	55	2019/12/20	60.23	no	4.09817	no	yes	yes	yes	no	yes	yes	66.4	4.1957	0	yes	yes	FirstStudy
107	2019/12/20	79	F	152.4	41.1	1.31905	17.6959	CAD, post PCI, ESRD, Afib, post PMI	66	128	57	2021/03/16	15.0667	452	no	0		2021/03/16	452	15.0667	no	0	yes	yes	yes		10.3	3.76	9.61	2.29	２内科	42	2019/12/17	573.25	yes	6.35132	yes	no	no	no	yes	no	no	574.4	6.35333	3	yes	yes	FirstStudy
108	2019/12/20	62	M	172	67.5	1.79583	22.8164	Pleural effusion, RA	95	124	71	2021/11/25	23.5333	706	no	0		2021/11/25	706	23.5333	no	0	no	no	no	2.1	9.7	0.73	83.74	15.67	２外科	55	2019/12/19	128.25	no	4.85398	no	yes	yes	yes	no	yes	yes	17.4	2.85647	1	yes	yes	FirstStudy
109	2019/12/20	50	F	146.1	46.3	1.37077	21.691	Pneumothorax, pre surgery	85	102	72	2021/09/30	21.6667	650	no	0		2021/09/30	650	21.6667	no	0	no	no	no	3.6	11.5	0.62	78.7	0.35	２外科	60	2019/12/19	10.59	no	2.35991	no	yes	yes	yes	no	yes	yes	3.7	1.30833	1	yes	yes	FirstStudy
110	2019/12/20	87	F	144.6	43	1.31422	20.5651	Dermatomyositis, IP	80	134	69	2020/12/23	12.3	369	no	0		2020/12/23	369	12.3	no	0	no	no	no	4	11.7	0.56	75.04	0.09	１内科	57.5	2019/12/23	54.03	no	3.98954	no	yes	yes	yes	no	yes	yes	58.6	4.07073	3	yes	yes	FirstStudy
111	2019/12/20	75	M	159	58.8	1.61152	23.2586	UAP, ESRD	83	166	65	2021/09/04	20.8	624	no	0		2021/09/04	624	20.8	no	0	yes	no	yes	3.1	9.5	7.24	6.44	0.49	２内科	50	2019/12/20	360.48	yes	5.88744	yes	no	no	no	yes	no	no	298.2	5.69776	0	yes	yes	FirstStudy
112	2019/12/20	71	F	152.6	66	1.67262	28.3423	RCC, pre chemotherapy				2021/11/22	23.4333	703	no	0		2021/11/22	703	23.4333	no	0	yes	no	no	4.8	14.1	1.01	41.73	0.04	泌尿器科	60	2019/12/27	26.7	no	3.28466	no	yes	yes	yes	no	yes	yes	36.9	3.60821	7	yes	yes	FirstStudy
113	2019/12/20	71	M	165	66	1.73925	24.2424	DCMP, PH	76	156	87	2021/11/19	23.3333	700	no	0		2021/11/19	700	23.3333	no	0	yes	no	no	4	15.3	0.94	61.08		２内科	27.5	2019/12/20	488.58	yes	6.1915	yes	no	no	no	yes	no	no	557.3	6.3231	0	yes	yes	FirstStudy
114	2019/12/23	56	F	144.9	58.7	1.5371	27.9577	HOCM, VSA, DVT		140	85	2021/11/16	23.1333	694	no	0		2021/11/16	694	23.1333	no	0	yes	no	no		12	0.69	67.77	0.92	２内科	57.5	2020/01/17	735.24	yes	6.6002	yes	no	no	no	yes	no	no	844	6.73815	25	yes	no	FirstStudy
115	2019/12/23	78	M	158	56.3	1.57192	22.5525	Bullous pemphigus, unknown				2021/06/12	17.9	537	no	0		2021/06/12	537	17.9	no	0	no	no	no	2.8	8.5	0.98	56.8	2.21	皮膚科	52.5	2019/06/17	299.3	yes	5.70145	yes	no	no	no	no	yes	yes	157.8	5.06133	189	no	no	FirstStudy
116	2019/12/23	86	F	150.8	58.6	1.56674	25.7688	Ureter cancer, pre chemotherapy				2021/11/08	22.8667	686	no	0		2021/11/08	686	22.8667	no	0	yes	no	no	3.7	8.7	0.91	44.26	1.31	泌尿器科			42.91	no	3.7591	no	yes	yes	yes	no	yes	yes	39.4	3.67377				FirstStudy
117	2019/12/23	71	M	182.2	88.2	2.11279	26.5688	VT, PAfib	61	126	85	2020/10/02	9.46667	284	no	0		2020/10/02	284	9.46667	no	0	yes	yes	no	4.6	15	1.18	47.63	0.08	２内科	52.5	2019/12/26	269.49	yes	5.59653	yes	no	no	no	yes	no	no	238.7	5.47521	3	yes	yes	FirstStudy
118	2019/12/23	68	M	168.7	46.8	1.48091	16.4443	Gastric cancer, Leg edema				2020/02/10	1.63333	49	no	0		2020/02/10	49	1.63333	yes	1	yes	no	no	2.6	14	0.83	70.86	0.2	１外科			84.12	no	4.43224	no	yes	yes	no	no	yes	no	56.3	4.03069				FirstStudy
119	2019/12/23	71	F	148.8	41.8	1.31443	18.8786	HCC, pre chemotherapy, OMI	86	100	65	2020/05/26	5.16667	155	no	0		2020/05/26	155	5.16667	yes	1	yes	no	no	3	10.7	0.93	45.67		３内科			165.04	no	5.10619	no	yes	yes	no	no	yes	no	103.2	4.63667				FirstStudy
120	2019/12/23	60	M	164	58.1	1.62689	21.6017	CRF (temporary HD), Nephrotic syndrome	65	96	49	2021/05/27	17.3667	521	no	0		2021/05/27	521	17.3667	no	0	yes	no	no	1.7	6.6	7.16	6.95	6.82	２内科	55	2019/12/24	476.76	yes	6.16701	yes	no	no	no	no	yes	yes	195	5.273	1	yes	yes	FirstStudy
121	2019/12/23	4	F	106.6	18.45	0.739138	16.2361	ALL				2021/11/19	23.2333	697	no	0		2021/11/19	697	23.2333	no	0	no	no	no	4.4	12.3	0.27		0.02	小児科	74.4	2019/12/18								no			25.6	3.24259	5	yes	yes	FirstStudy
122	2019/12/24	84	F	152.3	60.9	1.60512	26.2553	post PMI, PAfib				2021/10/15	22.0333	661	no	0		2021/10/15	661	22.0333	no	0	yes	yes	no	3.8	11.7	0.98	41.09		２内科			187.12	no	5.23175	no	yes	yes	yes	no	yes	yes	162.9	5.09314				FirstStudy
123	2019/12/24	77	F	151.5	41.5	1.32154	18.081	Lung cancer, pre chemotherapy				2020/01/28	1.16667	35	no	0		2020/01/28	35	1.16667	no	0	no	no	no	4.2	8.1	0.62	69.53	0.04	呼吸器科			84.66	no	4.43864	no	yes	yes	yes	no	yes	yes	65.8	4.18662				FirstStudy
124	2019/12/24	71	F	147.2	49.3	1.4198	22.7526	Lung cancer, pre surgery, post PCI				2021/02/05	13.6333	409	no	0		2021/02/05	409	13.6333	no	0	yes	no	no	4.1	11.6	1.41	28.97	0.14	２外科			10	no	2.30259	no	yes	yes	yes	no	yes	yes	11.6	2.45101				FirstStudy
125	2019/12/24	65	F	147.4	48.8	1.41354	22.4608	post CABG, CRF				2020/01/28	1.16667	35	yes	1	HF	2021/11/16	693	23.1	no	0	yes	no	no	3.2	11.4	2.21	18.17	0.15	２内科	55	2019/11/14	562.46	yes	6.33232	yes	yes	yes	no	yes	yes	no	660.3	6.49269	40	no	no	FirstStudy
126	2019/12/24	51	M	174.1	82.7	1.99987	27.284	ICM	113	124	81	2021/10/22	22.2667	668	no	0		2021/10/22	668	22.2667	no	0	yes	no	no	4.4	17	0.65	100.55	0.19	２内科	27.5	2019/12/20	368.69	yes	5.90996	yes	no	no	no	yes	no	no	282	5.64191	4	yes	yes	FirstStudy
127	2019/12/24	58	M	166	53	1.56329	19.2336	Lung cancer, pre chemotherapy	77	122	84	2020/04/24	4.06667	122	no	0		2020/04/24	122	4.06667	no	0	yes	no	no	3.8	17	0.74	84.09	0.65	呼吸器科			31.35	no	3.44521	no	yes	yes	yes	no	yes	yes	33.4	3.50856				FirstStudy
128	2019/12/24	70	F	147.4	48.7	1.41209	22.4148	Fabry, VF	65	125	65	2021/11/09	22.8667	686	no	0		2021/11/09	686	22.8667	no	0	yes	no	no	4.2	13.1	0.86	49.95	0.05	２内科			113.45	no	4.73136	no	yes	yes	yes	no	yes	yes	92.9	4.53152				FirstStudy
129	2019/12/24	46	M										-24580.6	-737417																	呼吸器科			1.18	no	0.165514	no				no			2.9	1.06471				RepeatedStudy
130	2019/12/24	68	M	160	67.5	1.73205	26.3672	HCM, StanfordB disection	75	141	79	2021/11/16	23.1	693	no	0		2021/11/16	693	23.1	no	0	yes	no	no		14.5	1.39	40.31	2.18	２内科	52.5	2019/12/24	451.73	yes	6.11308	yes	no	no	no	yes	no	no	272	5.6058	0	yes	yes	FirstStudy
131	2019/12/24	72	M	161	55	1.56835	21.2183	Lung cancer pre surgery, MPA, IP				2021/03/20	15.0667	452	no	0		2021/03/20	452	15.0667	yes	1	yes	no	no	3.9	9.6	0.81	71.59	0.19	２外科	55	2020/01/26	48.06	no	3.87245	no	yes	yes	no	no	yes	no	45	3.80666	33	no	no	FirstStudy
132	2019/12/24	76	M	160	70	1.76383	27.3437	S/O Mesothelioma, pre surgery, OMI	66	167	79	2021/11/11	22.9333	688	no	0		2021/11/11	688	22.9333	no	0	no	no	no	4	15.7	1.41	38.44	0.1	２外科	52.5	2019/12/24	10.3	no	2.33214	no	yes	yes	yes	no	yes	yes	15.7	2.75366	0	yes	yes	FirstStudy
133	2019/12/24	66	M										-24580.6	-737417																	呼吸器科			3307.56	yes	8.10397	yes				yes			1020.4	6.92795				RepeatedStudy
134	2019/12/25	78	M	162.9	57.9	1.61863	21.8191	Skin tumor, pre chemotherapy				2021/11/30	23.5333	706	no	0		2021/11/30	706	23.5333	no	0	no	no	no	4	13.1	0.91	61.7	0.21	皮膚科			43.19	no	3.76561	no	yes	yes	yes	no	yes	yes	38.1	3.64021				FirstStudy
135	2019/12/25	71	M	164.4	56	1.59917	20.7197	Lung cancer, pre chemotherapy	64	93	49	2020/03/20	2.86667	86	no	0		2020/03/20	86	2.86667	yes	1	yes	no	no	2.7	8.2	1.01	56.46	1.62	２外科	60	2020/01/27	27.57	no	3.31673	no	yes	yes	no	no	yes	no	23.6	3.16125	33	no	no	FirstStudy
136	2019/12/25	63	M	170.8	69.3	1.81326	23.7551	post PCI	61	109	66	2020/07/21	6.96667	209	no	0		2020/07/21	209	6.96667	no	0	yes	no	no	4	13.2	0.75	80.92	0.03	２内科	55	2019/12/25	15.88	no	2.76506	no	yes	yes	yes	no	yes	yes	27.5	3.31419	0	yes	yes	FirstStudy
137	2019/12/25	71	F	150.9	42.8	1.33942	18.796	IP, Dermatomyositis	95	101	66	2020/12/24	12.1667	365	no	0		2020/12/24	365	12.1667	no	0	yes	no	no	3	11.7	0.8	53.85	1.74	１内科	55	2019/12/25	95.52	no	4.55934	no	yes	yes	yes	no	yes	yes	56.4	4.03247	0	yes	yes	FirstStudy
138	2019/12/26	77	M	164.9	52.4	1.54926	19.2704	Lung cancer, pleural effusion				2021/09/21	21.1667	635	no	0		2021/09/21	635	21.1667	no	0	yes	no	no	3.7	11.1	1.14	48.32	0.79	２外科			301.37	yes	5.70834	yes	no	no	no	yes	no	no	242.4	5.49059				FirstStudy
139	2019/12/26	71	M	170.5	66.1	1.76934	22.738	AFL, AAA	98	138	103	2021/11/19	23.1333	694	no	0		2021/11/19	694	23.1333	no	0	yes	yes	no	4	13.2	1.21	46.34	0.24	２内科	57.5	2019/12/26	43.77	no	3.77895	no	yes	yes	yes	no	yes	yes	29.2	3.37417	0	yes	yes	FirstStudy
140	2019/12/26	67	M	163	56	1.59234	21.0772	IP, Mediastinal tumor, pre surgery	71	124	85	2021/11/19	23.1333	694	no	0		2021/11/19	694	23.1333	no	0	no	no	no	3.7	13.9	0.81	73.09	2.87	２外科	52.5	2019/12/26	36.86	no	3.60713	no	yes	yes	yes	no	yes	yes	18.9	2.93916	0	yes	yes	FirstStudy
141	2019/12/27	71	M	157.5	54.9	1.5498	22.1315	LV dysfunction, PSVT	71	125	75	2021/11/19	23.1	693	no	0		2021/11/19	693	23.1	no	0	yes	no	no	3.7	15.6	0.78	74.91	0.34	２内科	37.5	2019/12/27	99.69	no	4.60207	no	yes	yes	yes	no	yes	yes	69.1	4.23555	0	yes	yes	FirstStudy
142	2019/12/27	69	F	156.9	46.4	1.42206	18.8483	Lung cancer, pre chemotherapy	73	134	69	2020/07/06	6.4	192	no	0		2020/07/06	192	6.4	yes	1	no	no	no	4.1	8.7	0.77	56.61	1.61	呼吸器科	55	2019/10/03	34.25	no	3.53369	no	yes	yes	no	no	yes	no	37.1	3.61362	85	no	no	FirstStudy
143	2019/12/27	52	F	161	65	1.70498	25.0762	Breast cancer, pre chemotherapy	76	126	69	2021/04/14	15.8	474	no	0		2021/04/14	474	15.8	yes	1	yes	no	no	3.9	10.4	0.87	53.72	1.58	１外科	55	2020/01/07	15.88	no	2.76506	no	yes	yes	no	no	yes	no	8.6	2.15176	11	yes	yes	FirstStudy
144	2019/12/27	38	F	154.4	44.7	1.38461	18.7505	Breast cancer, pre chemotherapy	72	102	74	2020/07/29	7.16667	215	no	0		2020/07/29	215	7.16667	yes	1	no	no	no	4.4	12.7	0.69	75.74	0.02	１外科			32.51	no	3.48155	no	yes	yes	no	no	yes	no	34.8	3.54962				FirstStudy
145	2019/12/27	71	M	174.3	56.6	1.65541	18.6304	Lung cancer, pre surgery, Afib				2021/10/22	22.1667	665	no	0		2021/10/22	665	22.1667	no	0	yes	yes	no	4.5	11.5	1.01	56.46	0.02	２外科	52.5	2019/11/01	331.02	yes	5.80218	yes	no	no	no	yes	no	no	251.6	5.52784	56	no	no	FirstStudy
146	2019/12/27	87	F	147.6	41.5	1.30442	19.0491	Empyema	115	147	61	2019/12/30	0.1	3	no	0		2019/12/30	3	0.1	yes	1	yes	no	no	2.8	10.1	0.73	56.15	23.95	２外科	55	2019/12/27	2228.28	yes	7.70899	yes	no	no	yes	no	yes	no	178	5.18178	0	yes	yes	FirstStudy
147	2020/01/06	64	M	167	57.5	1.63321	20.6174	Afib, DM				2021/11/29	23.1	693	no	0		2021/11/29	693	23.1	no	0	yes	yes	no	3.9	19.1	0.97	60.8		１内科			158.2	no	5.06386	no	yes	yes	yes	no	yes	yes	114.1	4.73708				FirstStudy
148	2020/01/06	76	M	159	66	1.70734	26.1066	IP, DLBCL, CAD, post PCI	81	112	67	2020/02/24	1.63333	49	no	0		2020/02/24	49	1.63333	yes	1	yes	no	no	2.4	8.8	0.79	72.44	2.8	血内科	47.5	2020/01/08	255.68	yes	5.54393	yes	no	no	yes	yes	no	yes	240.1	5.48106	2	yes	yes	FirstStudy
149	2020/01/06	87	F	135.7	45.2	1.30529	24.5459	ICM	78	131	70	2020/04/14	3.3	99	yes	1	HF	2020/11/24	323	10.7667	no	0	yes	no	no	2.4	9	1.46	26.3	2.33	２内科	37.5	2020/01/06	2828.9	yes	7.94764	yes	yes	yes	no	yes	yes	no	4833.3	8.48328	0	yes	yes	FirstStudy
150	2020/01/07	66	F	155	72.8	1.77044	30.3018	AVR, MS	64	140	78	2021/11/02	22.1667	665	no	0		2021/11/02	665	22.1667	no	0	yes	no	no	4.1	13.9	0.61	73.98		２内科	55	2020/01/07	62.19	no	4.13019	no	yes	yes	yes	no	yes	yes	63	4.14313	0	yes	yes	FirstStudy
151	2020/01/07	77	F	150	55	1.51383	24.4444	Lung cancer, pre surgery	68	108	71	2021/07/27	18.9	567	no	0		2021/07/27	567	18.9	no	0	no	no	no	3.3	14.2	0.96	43.09	1.51	２外科	55	2020/01/07	108.15	no	4.68352	no	yes	yes	yes	no	yes	yes	82.5	4.4128	0	yes	yes	FirstStudy
152	2020/01/07	68	M	154.3	61.9	1.62883	25.9991	Lung cancer, pre chemotherapy				2020/07/25	6.66667	200	no	0		2020/07/25	200	6.66667	yes	1	no	no	no	3.2	11.7	0.68	88.13	1.63	２外科			36.57	no	3.59923	no	yes	yes	no	no	yes	no	35.3	3.56388				FirstStudy
153	2020/01/07	37	M	165.5	60	1.66082	21.9056	CRF	100	158	96	2020/07/04	5.96667	179	no	0		2020/07/04	179	5.96667	no	0	no	no	no	4.2	11.3	6.37	9.08	0.09	２内科	57.5	2020/01/07	6.77	no	1.9125	no	yes	yes	yes	no	yes	yes	13.7	2.6174	0	yes	yes	FirstStudy
154	2020/01/07	65	F	154	47.2	1.42095	19.9022	Adult Still's disease	95	105	64	2020/01/16	0.3	9	no	0		2020/01/16	9	0.3	no	0	no	no	no	2.8	10.4	0.069	64.93	4.39	１内科	60	2019/12/27	160.72	no	5.07966	no	yes	yes	yes	no	yes	yes	51.5	3.94158	11	yes	yes	FirstStudy
155	2020/01/07	64	M	175.1	102.3	2.23064	33.3659	HCC, pre chemotherapy	78	116	72	2020/01/25	0.6	18	no	0		2020/01/25	18	0.6	yes	1	yes	no	no	2.8	8.6	0.94	62.93		３内科			31.35	no	3.44521	no	yes	yes	no	no	yes	no	22.3	3.10459				FirstStudy
156	2020/01/07	65	M	174.8	82.5	2.00146	27.0005	RA, IP, unkown	92	145	72	2020/01/14	0.233333	7	no	0		2020/01/14	7	0.233333	no	0	no	no	no	3.5	10.5	0.91	64.91	4.25	１内科	55	2020/01/07	118.94	no	4.77862	no	yes	yes	yes	no	yes	yes	7.5	2.0149	0	yes	yes	FirstStudy
157	2020/01/07	82	F	135.5	44.6	1.29564	24.2916	Lung cancer, pre surgery	94	178	67	2020/10/20	9.56667	287	no	0		2020/10/20	287	9.56667	yes	1	yes	no	no	3.8	8.6	0.9	45.43	0.17	２外科	57.5	2020/01/07	40.32	no	3.69685	no	yes	yes	no	no	yes	no	41.9	3.73529	0	yes	yes	FirstStudy
158	2020/01/07	43	F	159.6	58	1.60354	22.77	CRF, Leg edema	85	175	94	2021/10/12	21.4667	644	no	0		2021/10/12	644	21.4667	no	0	yes	no	no	2.3	7.6	3.47	12.49	0.01	２内科	58	2020/01/07	107.39	no	4.67647	no	yes	yes	yes	no	yes	yes	87.9	4.4762	0	yes	yes	FirstStudy
159	2020/01/07	54	F	152.5	50.5	1.46261	21.7146	Lung cancer, pre surgery	58	152	50	2021/07/14	18.4667	554	no	0		2021/07/14	554	18.4667	no	0	no	no	no	4.5	13.5	0.58	82.81	0.02	呼吸器科	55	2020/01/07	18.51	no	2.91831	no	yes	yes	yes	no	yes	yes	27.1	3.29953	0	yes	yes	FirstStudy
160	2020/01/07	76	M	161	51	1.51024	19.6752	Malignant mesothelioma	57	152	82	2020/01/27	0.666667	20	no	0		2020/01/27	20	0.666667	no	0	no	no	no	4.4	13	0.87	65.19	0.11	２外科	55	2020/01/07	77.91	no	4.35555	no	yes	yes	yes	no	yes	yes	77.3	4.34769	0	yes	yes	FirstStudy
161	2020/01/07	47	F	168	56	1.61658	19.8413	Ampulla CM	126	92	68	2021/11/01	22.1333	664	no	0		2021/11/01	664	22.1333	no	0	no	no	no	2.8	13.1	1.25	37.2	2.14	１内科	20	2020/01/07	233.26	no	5.45215	yes	no	yes	no	no	yes	yes	195.1	5.27351	0	yes	yes	FirstStudy
162	2020/01/08	78	M										-24581.1	-737432																	２内科			34.83	no	3.55048	no				no			39.7	3.68135				RepeatedStudy
163	2020/01/08	53	M	174.2	72	1.86655	23.7266	post PCI	67	136	70	2021/03/17	14.4667	434	no	0		2021/03/17	434	14.4667	no	0	yes	no	no	3.9	14.6	1.04	59.47	0.02	２内科	50	2020/01/08	79.81	no	4.37965	no	yes	yes	yes	no	yes	yes	57.6	4.05352	0	yes	yes	FirstStudy
164	2020/01/08	55	M	184.1	68.5	1.87163	20.2108	PAfib, AT, Cor triatriatum	58	108	60	2021/10/26	21.9	657	no	0		2021/10/26	657	21.9	no	0	no	yes	no	4.2	12.9	0.86	72.44	0.02	２内科	55	2020/01/08	78.45	no	4.36246	no	yes	yes	yes	no	yes	yes	68.2	4.22244	0	yes	yes	FirstStudy
165	2020/01/08	0	F	51.7	3.8	0.233607	14.2168	VSD, PH	170			2021/10/06	21.2333	637	no	0		2021/10/06	637	21.2333	no	0	no	no	no	4.1	10.4	0.19			小児科	75.1	2020/02/26	53.46	no	3.97893	no	yes	yes	yes	no	yes	yes	50.6	3.92395	49	no	no	FirstStudy
166	2020/01/08	75	F	156	64.3	1.66923	26.4218	CAD, Lung cancer, pre surgery	83	137	80	2021/11/08	22.3333	670	no	0		2021/11/08	670	22.3333	no	0	yes	no	no	3.5	12	1.21	33.71	6.22	２内科	60	2019/12/03	105.35	no	4.65729	no	yes	yes	yes	no	yes	yes	42.7	3.7542	36	no	no	FirstStudy
167	2020/01/08	81	M	165	68.8	1.77576	25.2709	Bladder cancer, pre chemotherapy				2021/11/26	22.9333	688	no	0		2021/11/26	688	22.9333	no	0	yes	no	no	3.7	8.8	1.47	36.06	0.45	泌尿器科			240.56	yes	5.48297	yes	no	no	no	no	yes	yes	153.8	5.03565				FirstStudy
168	2020/01/08	37	M	165.4	63.8	1.71209	23.3211	LV dysfunction	107	149	102	2021/11/10	22.4	672	no	0		2021/11/10	672	22.4	no	0	yes	no	no	1.9	9.2	3.68	16.55	5.52	２内科	17.5	2020/01/08	3197.97	yes	8.07027	yes	no	no	no	yes	no	no	3224.8	8.07863	0	yes	yes	FirstStudy
169	2020/01/08	87	M	170	60	1.68325	20.7612	Ascites				2020/10/01	8.9	267	no	0		2020/10/01	267	8.9	no	0	no	no	no	3.5	13	1.12	47.57	0.03	３内科			125.82	no	4.83485	no	yes	yes	yes	no	yes	yes	71.1	4.26409				FirstStudy
170	2020/01/09	45	F	162	48.5	1.47733	18.4804	SSc, unknown				2020/01/09	0	0	no	0		2020/01/09	0	0	no	0	no	no	no	4	12	0.61	82.57	0.01	１内科			22.32	no	3.10548	no				no			24.2	3.18635				NoPrognosticInfo
171	2020/01/09	62	M	163.7	59.5	1.64487	22.2034	Lung cancer, RA, unknown				2021/11/09	22.3333	670	no	0		2021/11/09	670	22.3333	no	0	no	no	no	3.6	14.2	0.88	68.25	3.32	２外科			18.51	no	2.91831	no	yes	yes	yes	no	yes	yes	8.5	2.14007				FirstStudy
172	2020/01/09	9	F	139.3	33.9	1.14531	17.4702	ALL				2021/08/13	19.4	582	no	0		2021/08/13	582	19.4	no	0	no	no	no	3.9	13.1	0.5		0.01	小児科			2.35	no	0.854415	no	yes	yes	yes	no	yes	yes	7	1.94591				FirstStudy
173	2020/01/09	78	F	139.4	40.4	1.25075	20.7901	Laryngeal cancer, pre chemotherapy	73	126	63	2021/04/30	15.9	477	no	0		2021/04/30	477	15.9	yes	1	yes	no	no	3.1	9.2	0.63	68.07	5.26	耳鼻科			244.92	yes	5.50093	yes	no	no	yes	no	yes	no	135.7	4.91045				FirstStudy
174	2020/01/09	78	M	175	59	1.69353	19.2653	Lung cancer, pre surgery	76	134	58	2021/12/04	23.1667	695	no	0		2021/12/04	695	23.1667	no	0	no	no	no	4	14.6	0.63	92.11	0.02	２外科	52.5	2020/01/09	15.29	no	2.7272	no	yes	yes	yes	no	yes	yes	18.3	2.9069	0	yes	yes	FirstStudy
175	2020/01/09	73	M	150.1	52.3	1.47669	23.2135	Lung cancer, pre surgery	64	144	64	2021/11/19	22.6667	680	no	0		2021/11/19	680	22.6667	no	0	yes	no	no	3.8	12	0.95	59.9	0.06	２外科	55	2020/01/09	67.47	no	4.21168	no	yes	yes	yes	no	yes	yes	55.3	4.01277	0	yes	yes	FirstStudy
176	2020/01/09	78	M	162	71.9	1.79875	27.3967	Brain infarction, Afib, ICM, post TAVR	100	143	101	2020/02/27	1.63333	49	no	0		2020/02/27	49	1.63333	no	0	yes	yes	no	3	12.9	1.43	37.57	1.8	脳外科	25	2020/01/20	717.7	yes	6.57605	yes	no	no	no	yes	no	no	597.6	6.39292	11	yes	yes	FirstStudy
177	2020/01/09	69	M	161.2	44.5	1.4116	17.125	Lung cancer, unknown				2021/11/09	22.3333	670	no	0		2021/11/09	670	22.3333	no	0	no	no	no	3.9	12.7	0.55	110.69	0.02	２外科			26.7	no	3.28466	no	yes	yes	yes	no	yes	yes	24.5	3.19867				FirstStudy
178	2020/01/09	50	M	166.6	76.5	1.88156	27.562	Lung cancer, pre surgery	81	133	84	2021/09/21	20.7	621	no	0		2021/09/21	621	20.7	no	0	no	no	no	4.3	18.1	1.07	58.62	0.03	２外科	60	2020/01/09	11.77	no	2.46555	no	yes	yes	yes	no	yes	yes	2.6	0.955511	0	yes	yes	FirstStudy
179	2020/01/09	78	M	161.4	66.3	1.72408	25.4511	Lung cancer, pre surgery	68	150	84	2021/11/18	22.6333	679	no	0		2021/11/18	679	22.6333	no	0	yes	no	no	4.6	15	1.05	52.67	0.05	２外科	57.5	2020/01/09	24.95	no	3.21687	no	yes	yes	yes	no	yes	yes	28.4	3.34639	0	yes	yes	FirstStudy
180	2020/01/09	85	F	147.8	39.3	1.27023	17.9905	Lung cancer, pre surgery	76	159	74	2021/10/01	21.0333	631	no	0		2021/10/01	631	21.0333	no	0	yes	no	no	4.4	12.2	0.75	54.88	0.04	２外科	55	2020/01/09	116.45	no	4.75746	no	yes	yes	yes	no	yes	yes	93.6	4.53903	0	yes	yes	FirstStudy
181	2020/01/09	77	F	148	58	1.54416	26.4792	Malignant mesothelioma, pre surgery	75	120	83	2021/04/27	15.8	474	no	0		2021/04/27	474	15.8	yes	1	no	no	no	4	13.3	0.78	54.08	0.08	２外科			23.78	no	3.16884	no	yes	yes	no	no	yes	no	33	3.49651				FirstStudy
182	2020/01/10	51	M	166.2	81.7	1.94212	29.5774	ICM, CRF, AAA	61	171	111	2021/11/11	22.3667	671	no	0		2021/11/11	671	22.3667	no	0	yes	no	no	4.4	14.1	2.29	25.36	0.06	２内科	35	2020/01/10	126.79	no	4.84253	no	yes	yes	yes	no	yes	yes	80.3	4.38577	0	yes	yes	FirstStudy
183	2020/01/10	70	M	169	52.4	1.5684	18.3467	Lung cancer, pre chemotherapy				2020/03/02	1.73333	52	no	0		2020/03/02	52	1.73333	no	0	no	no	no	3.7	12.1	0.61	98.43		呼吸器科	52.5	2020/02/17	100.21	no	4.60727	no	yes	yes	yes	no	yes	yes	46.3	3.83514	38	no	no	FirstStudy
184	2020/01/10	83	M	161.2	50.9	1.5097	19.5879	PAfib, PH, VSA	115	93	73	2020/04/17	3.26667	98	yes	1	HF	2021/11/26	686	22.8667	no	0	yes	yes	no	3.7	14.9	1.28	41.66	0.21	２内科	52.5	2020/01/20	1778.44	yes	7.48349	yes	yes	yes	no	yes	yes	no	1703.5	7.44044	10	yes	yes	FirstStudy
185	2020/01/10	72	M	171.6	68.3	1.80434	23.1946	SSc, unknown	81	119	72	2021/01/14	12.3333	370	no	0		2021/01/14	370	12.3333	no	0	no	no	no	3.8	14.5	0.91	63.03	0.15	１内科	55	2020/01/10	0	no		no	yes	yes	yes	no	yes	yes	6.5	1.8718	0	yes	yes	FirstStudy
186	2020/01/10	77	F	157.3	42.7	1.36593	17.2572	MPA, unknown	105	108	64	2021/11/04	22.1333	664	no	0		2021/11/04	664	22.1333	no	0	no	no	no	2.5	9.5	1.08	37.88	5.73	１内科	55	2020/01/14	287.58	yes	5.6615	yes	no	no	no	no	yes	yes	48.4	3.8795	4	yes	yes	FirstStudy
187	2020/01/10	45	F	160	59.6	1.62754	23.2812	Dermatomyositis, unknown	70	97	53	2021/08/27	19.8333	595	no	0		2021/08/27	595	19.8333	no	0	no	no	no	2.3	11.6	0.6	84.08	18.35	１内科	57.5	2020/01/14	586.45	yes	6.37409	yes	no	no	no	no	yes	yes	178.6	5.18515	4	yes	yes	FirstStudy
188	2020/01/10	78	M	166.6	54.5	1.58812	19.6357	Aspergilloma, pre surgery	71	170	68	2021/03/11	14.2	426	no	0		2021/03/11	426	14.2	yes	1	no	no	no	2.8	9.8	1	55.56	5.93	２外科			187.34	no	5.23293	no	yes	yes	no	no	yes	no	104.2	4.64631				FirstStudy
189	2020/01/14	56	F	156.3	58.6	1.59506	23.9872	Lung cancer, pre surgery				2021/12/02	22.9333	688	no	0		2021/12/02	688	22.9333	no	0	no	no	no	4.1	13.2	0.49	98.55	0.04	２外科	55	2020/01/30	14.11	no	2.64688	no	yes	yes	yes	no	yes	yes	6.2	1.82455	16	yes	no	FirstStudy
190	2020/01/14	76	F										-24581.3	-737438																	２外科			46.06	no	3.82994	no				no			48.4	3.8795				RepeatedStudy
191	2020/01/14	56	M										-24581.3	-737438																	２外科			28.74	no	3.35829	no				no			33.1	3.49953				RepeatedStudy
192	2020/01/14	82	M	159.1	63	1.66861	24.8886	Effort AP, post PCI	64	142	71	2020/09/15	8.16667	245	no	0		2020/09/15	245	8.16667	no	0	no	no	no	3.7	13.8	1.09	49.84	0.02	２内科	55	2020/01/14	45.49	no	3.81749	no	yes	yes	yes	no	yes	yes	50.1	3.91402	0	yes	yes	FirstStudy
193	2020/01/14	68	M	167.3	71	1.81646	25.3668	Lung cancer, pre surgery				2021/06/08	17.0333	511	no	0		2021/06/08	511	17.0333	yes	1	no	no	no	3.4	12.4	0.66	91.05	8.16	２外科	52.5	2020/01/22	80.35	no	4.38639	no	yes	yes	no	no	yes	no	3.3	1.19392	8	yes	yes	FirstStudy
194	2020/01/14	77	M	173.3	75.2	1.90264	25.0392	Internal carotid artery stenosis, pre surgery	75	108	66	2021/09/02	19.9	597	no	0		2021/09/02	597	19.9	no	0	yes	no	no	3.3	15.3	0.88	64.14	0.61	脳外科	57.5	2019/12/20	26.11	no	3.26232	no	yes	yes	yes	no	yes	yes	21.4	3.06339	25	yes	no	FirstStudy
195	2020/01/14	33	F	157.8	90.1	1.98731	36.1835	DCMP, Psoriatic arthritis	71	104	51	2021/11/15	22.3667	671	no	0		2021/11/15	671	22.3667	no	0	no	no	no	4	14.3	0.59	93.61	0.35	１内科	35	2020/01/15	13.53	no	2.60491	no	yes	yes	yes	no	yes	yes	19.4	2.96527	1	yes	yes	FirstStudy
196	2020/01/14	71	M	157.3	56.2	1.56704	22.7132	DCMP, ESRD, Hypothyroid	114	126	88	2021/11/09	22.1667	665	no	0		2021/11/09	665	22.1667	no	0	yes	no	yes	4	11.2	5.01	9.79	0.46	２内科	30	2020/01/15	1774.56	yes	7.48131	yes	no	no	no	yes	no	no	1767.2	7.47715	1	yes	yes	FirstStudy
197	2020/01/14	74	M	155	57.4	1.57207	23.8918	post PCI, ESRD, PAfib	87	120	66	2021/07/09	18.0667	542	no	0		2021/07/09	542	18.0667	no	0	yes	yes	yes	3.4	11.2	8.05	5.76	0.03	２内科	55	2020/01/15	92.1	no	4.52287	no	yes	yes	yes	no	yes	yes	123.2	4.81381	1	yes	yes	FirstStudy
198	2020/01/14	67	M	171.7	59.8	1.68882	20.2843	Brain infarction, unknown	57	135	70	2021/11/19	22.5	675	no	0		2021/11/19	675	22.5	no	0	yes	no	no		14.2	1.14	50.29		脳内科	55	2020/01/17	174.95	no	5.1645	no	yes	yes	yes	no	yes	yes	192.7	5.26113	3	yes	yes	FirstStudy
199	2020/01/14	84	F	153.8	46.8	1.414	19.7849	MPA, PH susp	68	126	66	2020/02/08	0.833333	25	no	0		2020/02/08	25	0.833333	no	0	yes	no	no	3.2	9.4	1.41	27.6	0.21	２内科	57.5	2020/01/06	93.42	no	4.53711	no	yes	yes	yes	no	yes	yes	79.9	4.38078	8	yes	yes	FirstStudy
200	2020/01/14	83	M	154.3	57	1.56304	23.941	PAfib, SSS, post PCI	52	119	53	2021/05/18	16.3333	490	no	0		2021/05/18	490	16.3333	yes	1	yes	yes	no	3.5	15.7	1.23	43.52	0.1	２内科	45	2020/01/14	232.21	no	5.44764	yes	no	yes	yes	yes	no	yes	222.4	5.40448	0	yes	yes	FirstStudy
201	2020/01/14	71	F	152	56.3	1.54179	24.3681	VSA, Afib	63	141	76	2021/02/03	12.8667	386	no	0		2021/02/03	386	12.8667	no	0	yes	yes	no	4.3	15	0.67	65.37	0.11	２内科	55	2019/12/27	152.2	no	5.0252	no	yes	yes	yes	no	yes	yes	134.3	4.90008	18	yes	no	FirstStudy
202	2020/01/14	69	F	150.3	45.1	1.3722	19.9645	ESRD	78	178	70	2021/11/25	22.7	681	no	0		2021/11/25	681	22.7	no	0	yes	no	no	3.4	11.1	4.83	7.59	0.16	２内科	60	2020/01/07	69.69	no	4.24406	no	yes	yes	yes	no	yes	yes	56.8	4.03954	7	yes	yes	FirstStudy
203	2020/01/14	55	F	166.8	65.7	1.74473	23.6142	Lung cancer, pre chemotherapy	78	106	84	2021/11/26	22.7333	682	no	0		2021/11/26	682	22.7333	no	0	no	no	no	4	13.9	0.81	57.16	0.03	呼吸器科			0	no		no	yes	yes	yes	no	yes	yes	9.4	2.24071				FirstStudy
204	2020/01/14	78	M	163.2	51.3	1.52499	19.2609	Lung tumor, pre surgery, ESRD, Afib				2020/04/02	2.63333	79	no	0		2020/04/02	79	2.63333	no	0	yes	yes	yes	3.1	14.5	5.65	8.36	0.11	２外科	40	2020/01/14	895.94	yes	6.79787	yes	no	no	no	yes	no	no	843.3	6.73732	0	yes	yes	FirstStudy
205	2020/01/14	88	M	162	60	1.64317	22.8624	Bladder cancer, pre surgery, ICM	61	122	61	2020/10/22	9.4	282	no	0		2020/10/22	282	9.4	no	0	yes	yes	no	3.5	11.3	2.19	22.77	0.01	２内科	27.5	2020/01/14	254.24	yes	5.53828	yes	no	no	no	yes	no	no	262.6	5.57063	0	yes	yes	FirstStudy
206	2020/01/14	73	M	174	58.7	1.68439	19.3883	CLI, ESRD, ICM				2020/04/30	3.56667	107	no	0		2020/04/30	107	3.56667	yes	1	yes	yes	yes	2.9	9.9	6.14	7.78	13.12	２内科			2754.57	yes	7.92102	yes	no	no	yes	yes	no	yes	1426	7.26263				FirstStudy
207	2020/01/14	38	F	156	52	1.50111	21.3675	Lung cancer, pre surgery	53	116	66	2021/08/12	19.2	576	no	0		2021/08/12	576	19.2	no	0	no	no	no	4.5	12.8	0.67	78.22	0.01	２外科	57.5	2020/01/14	9.71	no	2.27316	no	yes	yes	yes	no	yes	yes	25.6	3.24259	0	yes	yes	FirstStudy
208	2020/01/14	71	M	151.4	51.1	1.46596	22.293	Secondary CM susp, Plueral effusion	89	164	94	2020/02/07	0.8	24	no	0		2020/02/07	24	0.8	no	0	no	no	no	2.9	12.8	0.54	112.01	13.74	呼吸器科	40	2020/01/15	2587.07	yes	7.85828	yes	no	no	no	yes	no	no	793.9	6.67696	1	yes	yes	FirstStudy
209	2020/01/14	75	M	169.7	65.9	1.76251	22.8835	SSS, PAfib, post CABG	131	149	83	2021/11/09	22.1667	665	no	0		2021/11/09	665	22.1667	no	0	yes	yes	no	4.7	14.6	0.83	68.9	0.04	２内科	55	2020/01/14	201.9	no	5.30777	yes	no	yes	no	no	yes	yes	168.8	5.12871	0	yes	yes	FirstStudy
210	2020/01/14	67	F	156	75.4	1.80758	30.9829	LV dysfunction	77	168	69	2020/03/25	2.36667	71	no	0		2020/03/25	71	2.36667	no	0	yes	no	no	4.2	16	0.5	91.56		２内科	37.5	2020/01/14	48.06	no	3.87245	no	yes	yes	yes	no	yes	yes	38	3.63759	0	yes	yes	FirstStudy
211	2020/01/14	77	M	167.6	62.3	1.70306	22.1789	Effort AP	96	127	85	2021/07/07	18	540	no	0		2021/07/07	540	18	no	0	yes	no	no	4.2	14.8	1.12	49.26		２内科	57.5	2020/01/14	5	no	1.60944	no	yes	yes	yes	no	yes	yes	11.2	2.41591	0	yes	yes	FirstStudy
212	2020/01/14	80	M	154	40.5	1.31624	17.0771	Lung cancer, pre surgery				2021/02/02	12.8333	385	no	0		2021/02/02	385	12.8333	yes	1	no	no	no	3.7	12.4	0.78	72.39	0.02	２外科	55	2020/01/22	102.01	no	4.62507	no	yes	yes	no	no	yes	no	130.9	4.87443	8	yes	yes	FirstStudy
213	2020/01/14	73	M	168.3	82.7	1.96627	29.1969	Lung cancer, pre chemotherapy	52	157	94	2021/09/30	20.8333	625	no	0		2021/09/30	625	20.8333	no	0	yes	no	no	4.2	14.1	0.75	77.57	0.03	２外科	55	2020/01/14	56.01	no	4.02553	no	yes	yes	yes	no	yes	yes	37.7	3.62966	0	yes	yes	FirstStudy
214	2020/01/14	15	M	163	55	1.57806	20.7008	Orthostatic dysregulation	70	122	89	2021/10/26	21.7	651	no	0		2021/10/26	651	21.7	no	0	no	no	no	4.8	16.9	0.74		0.01	２内科	50	2020/01/14	0	no		no	yes	yes	yes	no	yes	yes	2	0.693147	0	yes	yes	FirstStudy
215	2020/01/14	67	M	157	59.2	1.60679	24.0172	Lung tumor, pre surgery, OMI	66	135	76	2020/03/24	2.33333	70	no	0		2020/03/24	70	2.33333	no	0	no	no	no	4.3	15.7	0.8	74.09	0.03	２外科	55	2020/01/14	14.41	no	2.66792	no	yes	yes	yes	no	yes	yes	9.5	2.25129	0	yes	yes	FirstStudy
216	2020/01/14	63	M	165	65.8	1.73662	24.169	Lung cancer, pre surgery				2021/02/02	12.8333	385	no	0		2021/02/02	385	12.8333	no	0	yes	no	no	4.5	14.1	0.81	74.39	0.26	２外科			25.82	no	3.25115	no	yes	yes	yes	no	yes	yes	31.2	3.44042				FirstStudy
217	2020/01/15	67	M	165.1	66.3	1.74373	24.3231	VSA	73	116	83	2021/04/08	14.9667	449	no	0		2021/04/08	449	14.9667	no	0	yes	no	no	4	15.3	0.92	65.38	0.14	２内科	55	2020/01/15	7.94	no	2.07191	no	yes	yes	yes	no	yes	yes	10.5	2.35138	0	yes	yes	FirstStudy
218	2020/01/15	71	F	153.3	84.7	1.89916	36.0412	Effort AP	71	139	85	2021/02/25	13.5667	407	no	0		2021/02/25	407	13.5667	no	0	no	no	no	4.2	13.6	0.7	62.32	0.14	２内科	57.5	2020/01/15	66.92	no	4.2035	no	yes	yes	yes	no	yes	yes	67.5	4.21213	0	yes	yes	FirstStudy
219	2020/01/15	51	M										-24581.3	-737439																	２内科			207.91	no	5.33711	yes				no			184.9	5.21982				RepeatedStudy
220	2020/01/15	66	M	177.4	69.4	1.84929	22.0522	CAD, post PCI	69	114	69	2021/02/05	12.9	387	no	0		2021/02/05	387	12.9	no	0	yes	no	no	4.1	13.1	1.38	40.98	0.01	２内科	55	2020/02/03	37.15	no	3.61496	no	yes	yes	yes	no	yes	yes	30.5	3.41773	19	yes	no	FirstStudy
221	2020/01/15	87	M	153.5	62	1.62592	26.3133	Effort AP, post PCI	46	133	43	2021/11/18	22.4333	673	no	0		2021/11/18	673	22.4333	no	0	yes	no	no	3.4	9.1	2.07	24.29	0.77	２内科	50	2020/01/15	317.49	yes	5.76045	yes	no	no	no	yes	no	no	260.2	5.56145	0	yes	yes	FirstStudy
222	2020/01/15	66	F	150.8	50.15	1.44939	22.053	ICM, post PCI, CRTD	83	135	93	2021/11/05	22	660	no	0		2021/11/05	660	22	no	0	yes	no	no	4.1	12.9	0.98	44.04	0.13	２内科	37.5	2020/01/17	6.18	no	1.82132	no	yes	yes	yes	no	yes	yes	9.4	2.24071	2	yes	yes	FirstStudy
223	2020/01/15	75	M	156.3	49.3	1.46302	20.1804	Lung cancer, pre chemotherapy	99	123	78	2021/06/24	17.5333	526	no	0		2021/06/24	526	17.5333	no	0	no	no	no	3.6	16.7	0.99	56.81	3.15	２外科	47.5	2020/01/17	80.35	no	4.38639	no	yes	yes	yes	no	yes	yes	20.7	3.03013	2	yes	yes	FirstStudy
224	2020/01/15	71	F	154	65.9	1.679	27.7871	Psoriatic arthritis, Afib	75	119	89	2020/09/29	8.6	258	no	0		2020/09/29	258	8.6	no	0	yes	yes	no	3.8	15.6	0.9	47.34	0.19	１内科	57.5	2020/01/15	154.98	no	5.0433	no	yes	yes	yes	no	yes	yes	120.7	4.79331	0	yes	yes	FirstStudy
225	2020/01/15	88	F	147	38.74	1.25773	17.9277	Pleural effusion	75	116	78	2020/01/22	0.233333	7	no	0		2020/01/22	7	0.233333	no	0	yes	no	no	1.8	7.4	1.86	20.12	15.98	２外科			425.4	yes	6.05303	yes	no	no	no	no	yes	yes	117.2	4.76388				FirstStudy
226	2020/01/16	47	F	154.9	54.8	1.53555	22.839	SSc, unknown	60	142	90	2021/11/09	22.1	663	no	0		2021/11/09	663	22.1	no	0	no	no	no	4.3	14.1	0.67	73.59	0.02	１内科	57.5	2020/01/16	7.06	no	1.95445	no	yes	yes	yes	no	yes	yes	11.9	2.47654	0	yes	yes	FirstStudy
227	2020/01/16	60	F	153.6	70.8	1.73804	30.009	SSc, unknown	76	137	73	2021/10/24	21.5667	647	no	0		2021/10/24	647	21.5667	no	0	yes	no	no	3.4	15	0.75	60.65	0.2	１内科	57.5	2020/01/16	78.18	no	4.35901	no	yes	yes	yes	no	yes	yes	48.3	3.87743	0	yes	yes	FirstStudy
228	2020/01/16	75	M										-24581.3	-737440																	２外科			5	no	1.60944	no				no			10.3	2.33214				RepeatedStudy
229	2020/01/16	70	M	172.1	73.2	1.87066	24.7144	PSVT	67	124	92	2021/02/19	13.3333	400	no	0		2021/02/19	400	13.3333	no	0	yes	no	no	3.9	14.5	1.02	56.09	0.34	２内科	57.5	2020/01/16	42.91	no	3.7591	no	yes	yes	yes	no	yes	yes	31.9	3.46261	0	yes	yes	FirstStudy
230	2020/01/16	45	M	169.4	68.2	1.79142	23.7661	DCMP	88	115	71	2021/06/08	16.9667	509	no	0		2021/06/08	509	16.9667	no	0	no	no	no	3.6		0.69	97.64		２内科	20	2020/01/14	1059.68	yes	6.96572	yes	no	no	no	yes	no	no	1084.5	6.98887	2	yes	yes	FirstStudy
231	2020/01/16	67	M	172	67	1.78916	22.6474	Lung cancer, pre chemotherapy	67	129	53	2021/01/29	12.6333	379	no	0		2021/01/29	379	12.6333	yes	1	yes	no	no	3.2	10	1.01	57.41	1.82	呼吸器科			82.24	no	4.40964	no	yes	yes	no	no	yes	no	61.2	4.11415				FirstStudy
232	2020/01/16	69	M	175.3	66.8	1.80355	21.7377	Lung cancer, pre chemotherapy	103	140	81	2021/11/04	21.9333	658	no	0		2021/11/04	658	21.9333	no	0	yes	no	no	4.3	14.3	1.45	38.33	1.54	２外科			40.89	no	3.71089	no	yes	yes	yes	no	yes	yes	33.2	3.50255				FirstStudy
233	2020/01/16	51	F	146	64	1.61107	30.0244	Lung tumor, pre surgery	87	137	80	2020/03/25	2.3	69	no	0		2020/03/25	69	2.3	no	0	no	no	no	3.6	12.6	0.72	66.44	0.54	２外科	60	2020/01/16	8.24	no	2.109	no	yes	yes	yes	no	yes	yes	11.4	2.43361	0	yes	yes	FirstStudy
234	2020/01/17	80	M					COPD, post PMI				2021/09/08	20	600	no	0		2021/09/08	600	20	no	0	no	no	no	4	14.3	1.12	48.73	0.27	呼吸器科			29.03	no	3.36833	no	yes	yes	yes	no	yes	yes	34	3.52636				FirstStudy
235	2020/01/17	37	M	171.4	59.6	1.68452	20.2873	DCMP				2021/11/12	22.1667	665	no	0		2021/11/12	665	22.1667	no	0	no	no	no	4.4	14.4	2.1	30.56		２内科			29.32	no	3.37827	no	yes	yes	yes	no	yes	yes	24.9	3.21487				FirstStudy
236	2020/01/17	69	M	167.5	57.1	1.62995	20.352	ICM, post PCI				2021/02/01	12.7	381	no	0		2021/02/01	381	12.7	yes	1	yes	no	no		13.2	1.4	39.83		２内科	37	2020/02/21	380.08	yes	5.94038	yes	no	no	yes	yes	no	yes	266	5.5835	35	no	no	FirstStudy
237	2020/01/17	79	F										-24581.4	-737441																	３内科			156.59	no	5.05363	no				no			93.9	4.54223				RepeatedStudy
238	2020/01/17	60	F	155.3	55.3	1.54453	22.9288	Psoriatic arthritis, IP	82	115	72	2021/11/11	22.1333	664	no	0		2021/11/11	664	22.1333	no	0	no	no	no	3.8	13.6	0.74	61.54	1.06	１内科	55	2020/01/17	19.98	no	2.99473	no	yes	yes	yes	no	yes	yes	14.7	2.68785	0	yes	yes	FirstStudy
239	2020/01/17	73	M	167	47.8	1.48909	17.1394	DCMP	45	151	77	2020/03/06	1.63333	49	no	0		2020/03/06	49	1.63333	no	0	no	no	no	3.6	15.8	1.07	52.59		２内科	30	2020/01/17	394.38	yes	5.97731	yes	no	no	no	no	yes	yes	150.9	5.01662	0	yes	yes	FirstStudy
240	2020/01/17	75	M	168	79.6	1.92735	28.2029	ICM, VT, post PCI, post ICD	70	106	62	2020/05/25	4.3	129	yes	1	CD	2020/05/25	129	4.3	yes	1	yes	no	no	3.3	13.3	2.4	21.56		２内科	32.5	2020/01/17	682.07	yes	6.52513	yes	yes	yes	yes	yes	yes	yes	319.2	5.76582	0	yes	yes	FirstStudy
241	2020/01/17	30	M	171	62.8	1.72714	21.4767	Aplastic anemia, pre marrow transplant	62	121	61	2021/11/16	22.3	669	no	0		2021/11/16	669	22.3	no	0	no	no	no	4.2	7.9	1.26	56.76	0.48	血内科	55	2020/01/08	22.61	no	3.11839	no	yes	yes	yes	no	yes	yes	26.9	3.29213	9	yes	yes	FirstStudy
242	2020/01/17	72	F	147.2	48.9	1.41402	22.568	Lung cancer, pre chemotherapy	60	140	87	2021/11/26	22.6333	679	no	0		2021/11/26	679	22.6333	no	0	yes	no	no	4.2	14.4	0.63	69.65	0.13	呼吸器科			165.27	no	5.10758	no	yes	yes	yes	no	yes	yes	116.9	4.76132				FirstStudy
243	2020/01/17	76	M	170	52	1.56702	17.9931	Lung cancer, pre radiotherapy	67	99	63	2021/08/17	19.2667	578	no	0		2021/08/17	578	19.2667	no	0	no	yes	no	3	8.9	0.9	62.82		放射線科	55	2019/12/04	216.64	no	5.37824	yes	no	yes	no	no	yes	yes	198.2	5.28928	44	no	no	FirstStudy
244	2020/01/20	88	M	161.3	43.5	1.39608	16.7194	AF bradycardia, post PMI				2021/11/02	21.7333	652	no	0		2021/11/02	652	21.7333	no	0	yes	yes	no	3.5	10.8	0.98	54.87	0.52	２内科			360.91	yes	5.88863	yes	no	no	no	yes	no	no	285.6	5.65459				FirstStudy
245	2020/01/20	77	M										-24581.5	-737444																	脳外科			29.32	no	3.37827	no				no			15.5	2.74084				RepeatedStudy
246	2020/01/20	55	F	150.6	38.9	1.27566	17.1514	SLE, PH				2021/10/25	21.4667	644	no	0		2021/10/25	644	21.4667	no	0	no	no	no	3.9	11.2	0.59	80.84	0.25	１内科	57.5	2019/12/16	78.72	no	4.3659	no	yes	yes	yes	no	yes	yes	67.9	4.21804	35	no	no	FirstStudy
247	2020/01/20	49	M										-24581.5	-737444																	２内科			35.7	no	3.57515	no				no			23.6	3.16125				RepeatedStudy
248	2020/01/20	58	F	158.5	69	1.74296	27.4657	VPC	54	150	92	2020/07/17	5.96667	179	no	0		2020/07/17	179	5.96667	no	0	yes	no	no	4.5	15.1	0.63	74.11	0.15	２内科			140.72	no	4.94677	no	yes	yes	yes	no	yes	yes	104.1	4.64535				FirstStudy
249	2020/01/20	87	F	141	52.95	1.4401	26.6335	Effort AP	87	145	77	2021/09/15	20.1333	604	no	0		2021/09/15	604	20.1333	no	0	yes	no	no	3.5	11.6	0.68	60.68	0.06	２内科			82.24	no	4.40964	no	yes	yes	yes	no	yes	yes	78.7	4.36564				FirstStudy
250	2020/01/20	68	M	169.1	59.8	1.67599	20.9129	ASO, Lung cancer, pre surgery	101	138	81	2020/06/03	4.5	135	no	0		2020/06/03	135	4.5	no	0	yes	no	no	3.4	11.5	0.66	91.05	2.05	２内科	55	2020/01/10	207.05	no	5.33296	yes	no	yes	no	no	yes	yes	169	5.1299	10	yes	yes	FirstStudy
251	2020/01/20	50	F	159.7	67.8	1.73427	26.584	SSc	83	115	50	2021/11/08	21.9333	658	no	0		2021/11/08	658	21.9333	no	0	no	no	no	4.2	12.9	0.76	62.98	0.01	１内科	55	2020/01/16	1.77	no	0.57098	no	yes	yes	yes	no	yes	yes	4.5	1.50408	4	yes	yes	FirstStudy
252	2020/01/20	80	F	149.5	40.4	1.29527	18.0759	ESRD, Shunt stenosis	77	100	34	2020/04/17	2.93333	88	no	0		2020/04/17	88	2.93333	no	0	yes	no	yes	3.6	10.2	6.71	5.08	0.01	２内科	55	2020/01/20	96.83	no	4.57296	no	yes	yes	yes	yes	no	no	202.2	5.30926	0	yes	yes	FirstStudy
253	2020/01/20	82	M	165	62.9	1.69792	23.1038	MM, pre chemotherapy	71	88	50	2020/03/07	1.56667	47	no	0		2020/03/07	47	1.56667	yes	1	yes	no	no	2.6	8.3	2.29	22.12	10.39	血内科	54	2020/01/20	86.8	no	4.46361	no	yes	yes	no	no	yes	no	37.4	3.62167	0	yes	yes	FirstStudy
254	2020/01/20	70	F	147.3	48	1.40143	22.1226	SLE, Leg edema	54	103	51	2021/11/08	21.9333	658	no	0		2021/11/08	658	21.9333	no	0	yes	no	no	2.7	9.5	1.11	37.79	0.18	１内科	52.5	2019/12/27	99.43	no	4.59945	no	yes	yes	yes	no	yes	yes	78	4.35671	24	yes	no	FirstStudy
255	2020/01/20	69	F										-24581.5	-737444																	１内科			44.63	no	3.79841	no				no			46	3.82864				RepeatedStudy
256	2020/01/20	88	M	169.6	71.45	1.83469	24.8399	MDS	66	134	66	2020/12/09	10.8	324	no	0		2020/12/09	324	10.8	no	0	yes	no	no	3.4	6.8	1.99	25.28	1.9	血内科			340.89	yes	5.83156	yes	no	no	no	yes	no	no	258.4	5.55451				FirstStudy
257	2020/01/21	56	M	165.8	63.2	1.70608	22.9905	ICM	67	113	78	2021/11/12	22.0333	661	no	0		2021/11/12	661	22.0333	no	0	no	no	no	4.7	15.3	0.96	63.9	0.03	２内科	40	2020/01/21	115.95	no	4.75316	no	yes	yes	yes	no	yes	yes	75.8	4.3281	0	yes	yes	FirstStudy
258	2020/01/21	71	M	164.6	39	1.33535	14.3948	Lung cancer, pre chemotherapy, ICM	75	120	65	2020/11/29	10.4333	313	no	0		2020/11/29	313	10.4333	yes	1	no	no	no	3.9	12.5	0.76	77.07	0.09	２内科	30	2020/01/21	234.93	no	5.45929	yes	no	yes	yes	yes	no	yes	223.1	5.40762	0	yes	yes	FirstStudy
259	2020/01/21	80	F	136.2	41	1.24546	22.1019	MS, LV dysfunction				2021/11/30	22.6333	679	no	0		2021/11/30	679	22.6333	no	0	yes	no	no		10.1	1.53	25.6	0.03	２内科	42.5	2020/02/25	192.59	no	5.26056	no	yes	yes	yes	no	yes	yes	156.6	5.05369	35	no	no	FirstStudy
260	2020/01/21	68	F	147.8	39.4	1.27184	18.0363	Lung cancer, pre surgery				2021/11/04	21.7667	653	no	0		2021/11/04	653	21.7667	no	0	no	no	no	3.6	13.2	0.53	85.54	4.05	２外科	55	2020/01/29	43.19	no	3.76561	no	yes	yes	yes	no	yes	yes	26.1	3.26194	8	yes	yes	FirstStudy
261	2020/01/21	75	M	156.4	55.8	1.55698	22.8119	CAD, post PCI, ESRD	76	158	89	2021/12/02	22.7	681	no	0		2021/12/02	681	22.7	no	0	yes	no	yes	3.7	11.5	7.36	6.33	0.11	２内科	50	2020/01/22	56.57	no	4.03548	no	yes	yes	yes	no	yes	yes	44.9	3.80444	1	yes	yes	FirstStudy
262	2020/01/21	85	M	156.6	57.1	1.57602	23.2837	ICM, DM	59	89	53	2021/11/24	22.4333	673	no	0		2021/11/24	673	22.4333	no	0	yes	no	no	3.8	13.4	0.86	63.93	0.17	２内科	32.5	2020/01/22	971.92	yes	6.87927	yes	no	no	no	yes	no	no	680.7	6.52312	1	yes	yes	FirstStudy
263	2020/01/21	80	M	162.5	65.3	1.71685	24.729	ICM, post PCI	57	108	59	2020/02/29	1.3	39	no	0		2020/02/29	39	1.3	no	0	yes	no	no	3.9	15.1	1.18	46.02	0.03	２内科	41	2020/01/21	102.01	no	4.62507	no	yes	yes	yes	no	yes	yes	78.3	4.36055	0	yes	yes	FirstStudy
264	2020/01/21	51	F	159.7	77.7	1.85657	30.4657	Nephrotic syndrome				2021/11/22	22.3667	671	no	0		2021/11/22	671	22.3667	no	0	yes	no	no	3.2	10.2	1.72	25.63		２内科			47.49	no	3.86052	no	yes	yes	yes	no	yes	yes	29.9	3.39786				FirstStudy
265	2020/01/21	71	M	162	59.5	1.63631	22.6718	Effort AP, ASO				2021/10/25	21.4333	643	no	0		2021/10/25	643	21.4333	no	0	yes	no	no	3.4	11	1.03	55.26	0.59	２内科	55	2020/02/19	174.72	no	5.16318	no	yes	yes	yes	no	yes	yes	154.8	5.04213	29	yes	no	FirstStudy
266	2020/01/21	61	F	147.5	37.3	1.23623	17.1445	Lung cancer, pre surgery	71	127	82	2021/02/16	13.0667	392	no	0		2021/02/16	392	13.0667	no	0	no	no	no	3.7	13.5	0.48	98.35	0.04	２外科	57.5	2020/01/21	16.17	no	2.78316	no	yes	yes	yes	no	yes	yes	11.6	2.45101	0	yes	yes	FirstStudy
267	2020/01/21	61	F	157.2	49.8	1.47465	20.1523	Lung cancer, pre surgery	56	102	62	2021/10/13	21.0333	631	no	0		2021/10/13	631	21.0333	no	0	no	no	no	4.1	12.3	0.65	70.59	0.02	２外科	55	2020/01/21	4.71	no	1.54969	no	yes	yes	yes	no	yes	yes	8.2	2.10413	0	yes	yes	FirstStudy
268	2020/01/21	76	M	158.6	48.5	1.46174	19.2813	CRF, AAA post EVAR	55	145	64	2020/10/24	9.23333	277	yes	1	HF	2020/12/08	322	10.7333	no	0	yes	no	no	3.6	9.1	3.92	12.56	0.29	２内科	52.5	2020/01/21	749.32	yes	6.61917	yes	yes	yes	no	yes	yes	no	683.6	6.52737	0	yes	yes	FirstStudy
269	2020/01/21	73	F	146.2	40.2	1.27772	18.8075	Lung cancer, pre chemotherapy	58	155	87	2021/11/16	22.1667	665	no	0		2021/11/16	665	22.1667	no	0	no	no	no	3.9	12.1	0.52	85.58	0.03	２外科	57.5	2021/01/21	122.64	no	4.80925	no	yes	yes	yes	no	yes	yes	99.1	4.59613	366	no	no	FirstStudy
270	2020/01/21	82	M	164.7	67.6	1.75861	24.9207	Lung cancer, pre surgery				2021/11/18	22.2333	667	no	0		2021/11/18	667	22.2333	no	0	no	no	no	4	13.8	1.17	46.13	0.18	２外科	55	2019/12/10	8.83	no	2.17816	no	yes	yes	yes	no	yes	yes	16.8	2.82138	42	no	no	FirstStudy
271	2020/01/21	80	F	145.9	51	1.43768	23.9585	Thymoma, pre surgery				2021/11/25	22.4667	674	no	0		2021/11/25	674	22.4667	no	0	no	no	no	3.9	13.3	0.76	55.04	0.05	２外科	55	2019/12/04	20.86	no	3.03783	no	yes	yes	yes	no	yes	yes	24.1	3.18221	48	no	no	FirstStudy
272	2020/01/22	77	F	146	44.3	1.34038	20.7825	Thymoma	109	125	63	2021/12/03	22.7	681	no	0		2021/12/03	681	22.7	no	0	no	no	no	4.1	12.4	1.01	40.77	0.69	２外科	52.5	2019/08/20	147.78	no	4.99572	no	yes	yes	yes	no	yes	yes	100.1	4.60617	155	no	no	FirstStudy
273	2020/01/22	76	F	157	59.8	1.61491	24.2606	Rathke cyst, post surgery, Afib	79	181	97	2021/11/08	21.8667	656	no	0		2021/11/08	656	21.8667	no	0	yes	yes	no	3.9	13	0.94	44.26		脳外科	57.5	2020/01/22	111.44	no	4.71349	no	yes	yes	yes	no	yes	yes	76.7	4.3399	0	yes	yes	FirstStudy
274	2020/01/22	77	F	149.7	69.7	1.70246	31.1021	PSVT, post ablation	52	147	75	2020/02/18	0.9	27	no	0		2020/02/18	27	0.9	no	0	yes	no	no	3.8	11.6	0.95	43.59	1.04	２内科	57.5	2020/01/23	157.74	no	5.06095	no	yes	yes	yes	no	yes	yes	106.5	4.66814	1	yes	yes	FirstStudy
275	2020/01/22	61	M	179.5	83.1	2.03555	25.7912	ASO, ESRD	75	207	84	2020/03/17	1.83333	55	no	0		2020/03/17	55	1.83333	no	0	yes	no	yes	4.3	13.3	9.36	5.16	1.13	２内科	47.5	2020/01/14	203.19	no	5.31414	yes	no	yes	no	no	yes	yes	149.9	5.00997	8	yes	yes	FirstStudy
276	2020/01/22	74	M	167.6	63.5	1.71938	22.6061	ICM, post CABG, post PCI	59	130	68	2021/08/27	19.4333	583	no	0		2021/08/27	583	19.4333	no	0	yes	no	no	4.2	13.9	1.3	42.33	0.17	２内科	45	2020/01/22	90.52	no	4.50557	no	yes	yes	yes	no	yes	yes	62.5	4.13517	0	yes	yes	FirstStudy
277	2020/01/22	74	M	169.8	76.5	1.89954	26.533	Prostate cancer, pre surgery				2021/11/11	21.9667	659	no	0		2021/11/11	659	21.9667	no	0	yes	no	no	3.1	13	1	56.41	5.3	泌尿器科			79.53	no	4.37613	no	yes	yes	yes	no	yes	yes	46.2	3.83298				FirstStudy
278	2020/01/23	59	M	157	52	1.50591	21.0962	SSc, SLE, IP, PH				2021/11/25	22.4	672	no	0		2021/11/25	672	22.4	no	0	no	no	no	4.8	14.3	1.14	52.16	0.1	１内科			19.1	no	2.94969	no	yes	yes	yes	no	yes	yes	15	2.70805				FirstStudy
279	2020/01/23	11	M	140.6	31.85	1.11531	16.1116	ALL				2021/09/15	20.0333	601	no	0		2021/09/15	601	20.0333	no	0	no	no	no	4.1	12.5	0.41		0.01	小児科	43.2	2019/12/25	57.98	no	4.0601	no	yes	yes	yes	no	yes	yes	38.2	3.64284	29	yes	no	FirstStudy
280	2020/01/23	22	F	155	50.75	1.4782	21.1238	Aplastic anemia	75	106	72	2021/02/24	13.2667	398	no	0		2021/02/24	398	13.2667	no	0	no	no	no	4.5	15	0.53	118.25	0.08	小児科			0	no		no	yes	yes	yes	no	yes	yes	3.9	1.36098				FirstStudy
281	2020/01/23	74	F	140	51	1.40831	26.0204	HCM, PAfib	53	104	66	2020/05/14	3.73333	112	no	0		2020/05/14	112	3.73333	no	0	yes	yes	no	4.1	13.2	1.04	39.93	0.16	２内科	55	2020/01/23	259.6	yes	5.55914	yes	no	no	no	no	yes	yes	177.2	5.17728	0	yes	yes	FirstStudy
282	2020/01/23	82	M	161.3	55	1.56981	21.1395	Lung cancer, pre chemotherapy				2020/09/06	7.56667	227	no	0		2020/09/06	227	7.56667	no	0	yes	yes	no	3.3	12.7	1.02	53.6	0.05	泌尿器科			264.14	yes	5.57648	yes	no	no	no	no	yes	yes	190.3	5.2486				FirstStudy
283	2020/01/23	77	M	159.1	55.8	1.57037	22.0442	SLE, Nephrotic syndrome, CRF	82	153	72	2020/10/03	8.46667	254	no	0		2020/10/03	254	8.46667	yes	1	yes	no	no	1.8	7.4	1.8	29.32	1.42	１内科	55	2020/01/16	354.69	yes	5.87124	yes	no	no	yes	yes	no	yes	288.9	5.66608	7	yes	yes	FirstStudy
284	2020/01/23	34	F	158.4	51.4	1.50386	20.4858	Pemphigus vulgaris, Sjogren	86	121	57	2021/11/22	22.3	669	no	0		2021/11/22	669	22.3	no	0	no	no	no	4.7	10.7	0.9	58.48	0.01	２内科	55	2020/01/22	18.22	no	2.90252	no	yes	yes	yes	no	yes	yes	23	3.13549	1	yes	yes	FirstStudy
285	2020/01/23	62	F	159	47	1.44078	18.591	Lung tumor, pre surgery	60	152	93	2021/09/17	20.1	603	no	0		2021/09/17	603	20.1	no	0	no	no	no	4.2	12.8	0.49	95.71	0.02	２外科	57.5	2020/01/23	50.05	no	3.91302	no	yes	yes	yes	no	yes	yes	81.3	4.39815	0	yes	yes	FirstStudy
286	2020/01/23	42	M	171.9	91.5	2.09025	30.9649	Mediastinal tumor, pre surgery	62	127	74	2021/09/02	19.6	588	no	0		2021/09/02	588	19.6	no	0	no	no	no	4	13.2	0.79	85.89	0.21	２外科	55	2020/01/23	52.33	no	3.95757	no	yes	yes	yes	no	yes	yes	45	3.80666	0	yes	yes	FirstStudy
287	2020/01/23	72	F										-24581.6	-737447																	呼吸器科			165.72	no	5.1103	no				no			111.9	4.71761				RepeatedStudy
288	2020/01/24	61	M	168.6	62.3	1.70813	21.9166	apical HCM				2021/10/12	20.9	627	no	0		2021/10/12	627	20.9	no	0	no	no	no	4.5	15.1	0.72	85.41		２内科	40	2020/01/24	5.59	no	1.72098	no	yes	yes	yes	no	yes	yes	3.4	1.22378	0	yes	yes	FirstStudy
289	2020/01/24	79	M	165.9	50.8	1.53004	18.4574	LV dysfunction, VT, post PMI	69	90	50	2021/11/26	22.4	672	no	0		2021/11/26	672	22.4	no	0	yes	yes	no	3.6	11.4	1.43	37.43		２内科			576.68	yes	6.35729	yes	no	no	no	yes	no	no	479.4	6.17254				FirstStudy
290	2020/01/24	70	M	168.2	51.2	1.54667	18.0975	CAD, Afib, ESRD, VT	76	185	82	2021/05/31	16.4333	493	yes	1	CD	2021/05/31	493	16.4333	yes	1	yes	yes	yes	3.7	11.2	7.11	6.7	0.19	２内科	52.5	2020/01/29	1117.2	yes	7.01858	yes	yes	yes	yes	yes	yes	yes	1048.1	6.95473	5	yes	yes	FirstStudy
291	2020/01/24	82	F	138.6	42.8	1.28367	22.2801	MVP	89	117	57	2021/09/17	20.0667	602	yes	1	HF	2021/11/28	674	22.4667	no	0	no	no	no	3.9	7.8	1.19	33.46	0.75	２内科	60	2020/01/27	154.51	no	5.04026	no	no	no	yes	no	no	yes	104.9	4.65301	3	yes	yes	FirstStudy
292	2020/01/24	31	F	172	61.8	1.71833	20.8897	Carcinoid tumor	78	114	56	2021/02/14	12.9	387	no	0		2021/02/14	387	12.9	no	0	no	no	no	4.2	11.7	0.67	82.93	0.08	２外科	55	2020/01/24	34.25	no	3.53369	no	yes	yes	yes	no	yes	yes	5.2	1.64866	0	yes	yes	FirstStudy
293	2020/01/24	56	M	169.6	73	1.85448	25.3788	AIDS	100	98	67	2020/03/25	2.03333	61	no	0		2020/03/25	61	2.03333	no	0	yes	no	no	2.5	11	0.67	94.7	9.97	２外科			199.53	no	5.29596	no	yes	yes	yes	no	yes	yes	25.4	3.23475				FirstStudy
294	2020/01/24	54	F	155.4	44.5	1.38597	18.4271	DCM, post ICD				2021/10/08	20.7667	623	no	0		2021/10/08	623	20.7667	no	0	no	no	no			0.85	54.51		２内科			685.67	yes	6.5304	yes	no	no	no	yes	no	no	724.1	6.58493				FirstStudy
295	2020/01/24	73	M	167	58	1.64029	20.7967	HHD	75	144	93	2021/07/01	17.4667	524	no	0		2021/07/01	524	17.4667	no	0	yes	no	no	3.8	16.2	0.76	76.46		２内科	55	2020/01/24	121.16	no	4.79711	no	yes	yes	yes	no	yes	yes	86.1	4.45551	0	yes	yes	FirstStudy
296	2020/01/24	60	M	167.2	65.1	1.73883	23.2867	Lung cancer, pre chemotherapy				2021/10/28	21.4333	643	no	0		2021/10/28	643	21.4333	no	0	no	no	no	4.1	15.9	0.79	77.53	0.98	呼吸器科	55	2020/01/10	24.95	no	3.21687	no	yes	yes	yes	no	yes	yes	9.8	2.28238	14	yes	yes	FirstStudy
297	2020/01/24	77	M	168.9	60.8	1.68894	21.313	Cardiac amyloidosis	78	157	92	2021/08/19	19.1	573	no	0		2021/08/19	573	19.1	no	0	no	no	no	3.8	12.1	0.97	57.66	0.08	２内科	40	2020/01/24	756.81	yes	6.62911	yes	no	no	no	yes	no	no	973.4	6.8808	0	yes	yes	FirstStudy
298	2020/01/27	68	F	155.8	59	1.59793	24.3062	SSc, PBC		130	90	2021/09/13	19.8333	595	no	0		2021/09/13	595	19.8333	no	0	yes	no	no	3.7	13.7	0.68	65.13		１内科			21.73	no	3.07869	no	yes	yes	yes	no	yes	yes	29.6	3.38777				FirstStudy
299	2020/01/27	82	M										-24581.7	-737451																	２内科										no			49.8	3.90801				RepeatedStudy
300	2020/01/27	71	M	169.6	71.8	1.83918	24.9616	CAD, post PCI	81	152	96	2021/08/17	18.9333	568	no	0		2021/08/17	568	18.9333	no	0	yes	no	no	4.5	13.6	0.86	67.32	0.25	２内科	57.5	2020/01/14								no			42.7	3.7542	13	yes	yes	FirstStudy
301	2020/01/27	15	M	181.5	52.9	1.63311	16.0584	ALL	95	129	87	2020/02/10	0.466667	14	no	0		2020/02/10	14	0.466667	no	0	no	no	no	3.1	9.9	0.68		0.44	小児科	55	2020/01/27	30.92	no	3.4314	no	yes	yes	yes	no	yes	yes	29.9	3.39786	0	yes	yes	FirstStudy
302	2020/01/27	48	F	154.6	54.8	1.53407	22.9278	VSA	70	92	66	2020/01/29	0.0666667	2	no	0		2020/01/29	2	0.0666667	no	0	no	no	no		12.4	0.68	71.97	0.18	２内科	55	2020/01/14	17.41	no	2.85704	no	yes	yes	yes	no	yes	yes	21	3.04452	13	yes	yes	FirstStudy
303	2020/01/27	67	F	151.5	61.9	1.61399	26.969	ESRD, Nephrotic syndrome, ICM	109	191	100	2021/10/01	20.4333	613	no	0		2021/10/01	613	20.4333	no	0	yes	no	yes	2.7	8	6.89	5.19	0.09	２内科	35	2020/01/28	1151.94	yes	7.0492	yes	no	no	no	yes	no	no	1182.4	7.0753	1	yes	yes	FirstStudy
304	2020/01/27	76	F	146.3	53.5	1.47451	24.9957	Hypoglycemia, Lung cancer	76	183	98	2020/03/02	1.16667	35	no	0		2020/03/02	35	1.16667	no	0	no	no	no	1.3	8.1	1.74	22.57	1.42	２外科	52.5	2020/01/27	362.88	yes	5.89407	yes	no	no	no	yes	no	no	274.2	5.61386	0	yes	yes	FirstStudy
305	2020/01/27	68	M	163.9	70.9	1.79664	26.393	GPA, Bacterial pneumoniae	103	146	91	2020/05/04	3.26667	98	no	0		2020/05/04	98	3.26667	yes	1	yes	no	no	2.3	11.8	0.73	81.54	16.22	１内科	57.5	2020/01/27	160.37	no	5.07748	no	yes	yes	no	no	yes	no	58.4	4.06732	0	yes	yes	FirstStudy
306	2020/01/28	67	M	171.2	79.6	1.94562	27.1585	OMI, post PCI				2020/11/24	10.0333	301	no	0		2020/11/24	301	10.0333	no	0	yes	no	no	3.8	15.1	1.01	57.41	0.44	２内科	44	2020/01/28	11.04	no	2.40153	no	yes	yes	yes	no	yes	yes	5.6	1.72277	0	yes	yes	FirstStudy
307	2020/01/28	69	M	171	80	1.94936	27.3588	MVR, Afib	66	112	70	2021/11/30	22.4	672	no	0		2021/11/30	672	22.4	no	0	no	yes	no	3.7	17.9	0.95	60.87	0.07	２内科	55	2020/01/28	107.66	no	4.67898	no	yes	yes	yes	no	yes	yes	86.6	4.4613	0	yes	yes	FirstStudy
308	2020/01/28	75	F	145	62.4	1.58535	29.679	IPF, PH	73	127	79	2020/03/26	1.93333	58	no	0		2020/03/26	58	1.93333	yes	1	yes	no	no	3.5	12.6	0.67	64.35	2.46	呼吸器科	57.5	2020/01/28	357.49	yes	5.87911	yes	no	no	yes	yes	no	yes	318.7	5.76425	0	yes	yes	FirstStudy
309	2020/01/28	88	M	156.6	59.8	1.61285	24.3847	OMI, post PCI				2021/10/28	21.3	639	no	0		2021/10/28	639	21.3	yes	1	yes	no	no	3.6	14.5	1.11	47.88		２内科			88.58	no	4.48391	no	yes	yes	no	no	yes	no	75.1	4.31882				FirstStudy
310	2020/01/28	35	F	157	47.1	1.43321	19.1083	Afib, post ASD/PDA closure	89	115	86	2021/11/16	21.9333	658	no	0		2021/11/16	658	21.9333	no	0	no	yes	no	4.2	13.9	0.52	105.68	1.35	２内科			33.21	no	3.50285	no	yes	yes	yes	no	yes	yes	30.5	3.41773				FirstStudy
311	2020/01/28	76	M	159.8	57.3	1.59483	22.4389	IHD	75	199	113	2021/11/09	21.7	651	no	0		2021/11/09	651	21.7	no	0	yes	no	no	4.1	13.2	1.13	48.97	0.27	２内科	45	2020/01/28	399.74	yes	5.99081	yes	no	no	no	no	yes	yes	101	4.61512	0	yes	yes	FirstStudy
312	2020/01/28	82	M	165	77.2	1.88105	28.3563	ASO, ESRD	112	86	44	2020/02/01	0.133333	4	no	0		2020/02/01	4	0.133333	no	0	yes	no	yes	2.9	12	5.76	8.07	3.48	２内科	52.5	2019/12/24	47.05	no	3.85121	no	yes	yes	yes	no	yes	yes	24.7	3.2068	35	no	no	FirstStudy
313	2020/01/28	48	F	160.4	53	1.5367	20.6	Adult Still	71	101	71	2021/09/13	19.8	594	no	0		2021/09/13	594	19.8	no	0	no	no	no	3.6	11.3	0.54	92.62	2.34	１内科	55	2020/01/28	30.07	no	3.40353	no	yes	yes	yes	no	yes	yes	18.1	2.89591	0	yes	yes	FirstStudy
314	2020/01/28	87	M	150.1	42.6	1.33274	18.9081	ESRD, TAVR	78	122	71	2021/08/17	18.9	567	no	0		2021/08/17	567	18.9	no	0	yes	no	yes	3.7	9.6	7.3	6.12	0.01	２内科	47.5	2020/01/28	599.46	yes	6.39603	yes	no	no	no	yes	no	no	503.4	6.22139	0	yes	yes	FirstStudy
315	2020/01/28	52	M	164.8	58.85	1.64135	21.6687	SSc, IP	103	126	87	2021/10/27	21.2667	638	no	0		2021/10/27	638	21.2667	no	0	no	no	no	4.3	16	0.7	92.21	0.1	１内科	45	2020/01/29	42.28	no	3.74431	no	yes	yes	yes	no	yes	yes	29.1	3.37074	1	yes	yes	FirstStudy
316	2020/01/28	73	M	156.7	71.6	1.76539	29.1592	Afib	63	135	85	2020/02/04	0.233333	7	no	0		2020/02/04	7	0.233333	no	0	yes	yes	no	4.4	15.8	0.78	74.32	0.18	２内科	57.5	2020/01/28	7.26	no	1.98238	no	yes	yes	yes	no	yes	yes	11.7	2.45959	0	yes	yes	FirstStudy
317	2020/01/28	82	M										-24581.7	-737452																	呼吸器科			41.15	no	3.71722	no				no			51.5	3.94158				RepeatedStudy
318	2020/01/28	74	F	152.1	53.6	1.50486	23.169	Lung cancer, pre surgery	86	146	80	2021/09/09	19.6667	590	no	0		2021/09/09	590	19.6667	no	0	yes	no	no	3.8	12.5	0.65	66.78	0.04	２外科	55	2020/01/28	39.45	no	3.67503	no	yes	yes	yes	no	yes	yes	11	2.3979	0	yes	yes	FirstStudy
319	2020/01/28	68	M	175	83	2.00866	27.102	Lung tumor, pre surgery, MN	74	148	77	2021/11/09	21.7	651	no	0		2021/11/09	651	21.7	no	0	yes	no	no	4.6	14.7	0.96	60.43	0.02	２外科	55	2020/01/28	4.07	no	1.40364	no	yes	yes	yes	no	yes	yes	14.2	2.65324	0	yes	yes	FirstStudy
320	2020/01/28	82	F	150	57	1.5411	25.3333	Lung cancer, pre surgery	55	171	82	2021/01/25	12.1	363	no	0		2021/01/25	363	12.1	no	0	yes	no	no	3.9	13.5	0.82	50.29	0.06	２外科	57.5	2020/01/28	16.54	no	2.80578	no	yes	yes	yes	no	yes	yes	25.9	3.25424	0	yes	yes	FirstStudy
321	2020/01/28	61	F	164.8	51.6	1.53692	18.9992	Lung cancer, pre surgery	77	107	67	2021/08/17	18.9	567	no	0		2021/08/17	567	18.9	no	0	no	no	no	4.2	12.3	0.64	71.8	0.07	２外科	57.5	2020/01/28	47.05	no	3.85121	no	yes	yes	yes	no	yes	yes	34.8	3.54962	0	yes	yes	FirstStudy
322	2020/01/28	78	M										-24581.7	-737452																	皮膚科			37.76	no	3.63125	no				no			34	3.52636				RepeatedStudy
323	2020/01/29	23	F	157.4	47.5	1.44111	19.1727	SLE, Nephrotic syndrome	74	110	77	2020/10/02	8.23333	247	no	0		2020/10/02	247	8.23333	no	0	no	no	no	3.1	11.4	0.55	112.12	0.01	１内科	50	2020/01/31	8.43	no	2.1318	no	yes	yes	yes	no	yes	yes	14.9	2.70136	2	yes	yes	FirstStudy
324	2020/01/29	87	F										-24581.8	-737453																	２内科			3294.64	yes	8.10005	yes				yes			3876	8.26256				RepeatedStudy
325	2020/01/29	35	F	136.8	85.2	1.79933	45.5268	SSc, IP	93	117	72	2021/10/18	20.9333	628	no	0		2021/10/18	628	20.9333	no	0	no	no	no	4.3	12.4	0.7	76.34	0.01	１内科	52.5	2019/12/19	33.78	no	3.51987	no	yes	yes	yes	no	yes	yes	27.5	3.31419	41	no	no	FirstStudy
326	2020/01/29	67	M	160.1	60.3	1.63758	23.5253	Lung cancer, pre chemotherapy	68	126	86	2020/08/19	6.76667	203	no	0		2020/08/19	203	6.76667	no	0	yes	no	no	3.3	13	0.93	62.83	0.67	呼吸器科			15.09	no	2.71403	no	yes	yes	yes	no	yes	yes	16.1	2.77882				FirstStudy
327	2020/01/29	62	F	154.3	44.5	1.38106	18.6908	SSc, IP	68	120	68	2021/10/04	20.4667	614	no	0		2021/10/04	614	20.4667	no	0	no	no	no	4.5	13.7	0.63	72.7	0.01	１内科	55	2020/01/30	18.56	no	2.92101	no	yes	yes	yes	no	yes	yes	26.2	3.26576	1	yes	yes	FirstStudy
328	2020/01/29	63	M	167.6	59.2	1.66015	21.0753	RCC, pre chemotherapy				2021/11/19	22	660	no	0		2021/11/19	660	22	no	0	no	no	no	2.8	11	0.81	74.39	12.69	泌尿器科	55	2020/02/05	2960.58	yes	7.99314	yes	no	no	no	yes	no	no	8393	9.03515	7	yes	yes	FirstStudy
329	2020/01/30	68	F	153.9	43.5	1.36368	18.3659	SSc, CRF	92	126	52	2021/11/11	21.7	651	no	0		2021/11/11	651	21.7	no	0	yes	no	no	4.6	11.5	2.39	16.46	0.05	１内科	57.5	2020/01/30	9.3	no	2.23001	no	yes	yes	yes	no	yes	yes	12.1	2.49321	0	yes	yes	FirstStudy
330	2020/01/30	78	M	163.7	68.1	1.75973	25.4126	Afib	46	97	58	2021/09/17	19.8667	596	no	0		2021/09/17	596	19.8667	no	0	yes	yes	no	4.5	13.8	1.19	45.93	0.02	２内科	55	2020/01/30	29.49	no	3.38405	no	yes	yes	yes	no	yes	yes	24.5	3.19867	0	yes	yes	FirstStudy
331	2020/01/30	50	F	149.8	56.7	1.53602	25.2673	SSc, SLE	71	155	137	2021/11/18	21.9333	658	no	0		2021/11/18	658	21.9333	no	0	yes	no	no	4.3	14.2	0.72	66.82	0.01	２内科			127.59	no	4.84882	no	yes	yes	yes	no	yes	yes	84.2	4.43319				FirstStudy
332	2020/01/30	38	M	176.9	88.2	2.08184	28.1847	ESRD, LV dysfunction	96	128	76	2021/11/24	22.1333	664	no	0		2021/11/24	664	22.1333	no	0	yes	no	yes	2.2	7.4	8.3	6.74	1.45	２内科	37.5	2020/01/27	796.62	yes	6.68038	yes	no	no	no	yes	no	no	770.7	6.6473	3	yes	yes	FirstStudy
333	2020/01/30	84	M	161.1	50.6	1.50478	19.4966	Lang cancer, pre surgery	70	148	85	2021/03/22	13.9	417	no	0		2021/03/22	417	13.9	yes	1	no	no	no	4.6	15.2	0.72	77.91	0.06	２外科	57.5	2020/01/30	88.07	no	4.47813	no	yes	yes	no	no	yes	no	50.8	3.9279	0	yes	yes	FirstStudy
334	2020/01/30	48	F	162.2	55.6	1.58275	21.1336	SSc	86	102	74	2021/11/04	21.4667	644	no	0		2021/11/04	644	21.4667	no	0	no	no	no	4.9	12	0.85	56.38	0.03	１内科	55	2020/01/30	30.64	no	3.42231	no	yes	yes	yes	no	yes	yes	25.4	3.23475	0	yes	yes	FirstStudy
335	2020/01/30	50	M	172.5	52.3	1.58305	17.5761	Pneumoniae	112	117	86	2020/02/17	0.6	18	no	0		2020/02/17	18	0.6	no	0	yes	no	no	2	8	0.63	104.65	9.32	２外科	47.5	2020/01/30	67.36	no	4.21005	no	yes	yes	yes	no	yes	yes	22.9	3.13114	0	yes	yes	FirstStudy
336	2020/01/30	41	F	149.9	44.1	1.35509	19.6262	SLE, AKI, AVR	75	107	75	2021/10/14	20.7667	623	no	0		2021/10/14	623	20.7667	no	0	no	no	no	3	10.2	3.15	14.07	0.01	１内科	52.5	2020/01/29	112.69	no	4.72464	no	yes	yes	yes	no	yes	yes	102.2	4.62693	1	yes	yes	FirstStudy
337	2020/01/30	67	F	155.3	53.4	1.51777	22.1411	Sjogren, IP	85	157	86	2020/01/30	0	0	no	0		2020/01/30	0	0	no	0	yes	no	no	4.7	14.8	0.54	84.16	0.37	１内科	57.5	2020/01/30	6.97	no	1.94162	no				no			7.4	2.00148	0	yes	yes	NoPrognosticInfo
338	2020/01/30	36	F	160	43	1.38243	16.7969	Mediastinal tumor, pre surgery	65	160	43	2020/04/16	2.56667	77	no	0		2020/04/16	77	2.56667	no	0	no	no	no	4.7	14.4	0.59	91.3	0.03	２外科	55	2020/01/30	0	no		no	yes	yes	yes	no	yes	yes	3.1	1.1314	0	yes	yes	FirstStudy
339	2020/01/31	39	F										-24581.8	-737455																	１外科			19.43	no	2.96682	no				no			39	3.66356				RepeatedStudy
340	2020/01/31	66	M										-24581.8	-737455																	２内科			959.3	yes	6.8662	yes				yes			628.9	6.44397				RepeatedStudy
341	2020/01/31	86	F	139.9	52	1.42154	26.5686	MPA, Psoriatic arthritis, Afib	95	115	91	2020/08/24	6.86667	206	no	0		2020/08/24	206	6.86667	no	0	yes	yes	no	2.8	9.9	0.77	53.14	1.84	１内科	55	2020/01/30	355.04	yes	5.87223	yes	no	no	no	yes	no	no	274.6	5.61532	1	yes	yes	FirstStudy
342	2020/01/31	82	M	172	71	1.8418	23.9995	Empyema, OMI	74	132	66	2020/10/02	8.16667	245	no	0		2020/10/02	245	8.16667	no	0	yes	no	no	2.3	12.2	1.15	47	24.16	２外科	50	2020/01/31	606.78	yes	6.40817	yes	no	no	no	no	yes	yes	147.4	4.99315	0	yes	yes	FirstStudy
343	2020/01/31	77	F										-24581.8	-737455																	２外科			1089.03	yes	6.99304	yes				yes			443.4	6.09447				RepeatedStudy
344	2020/01/31	80	M	168.6	57.6	1.64244	20.2632	HT	66	200	110	2021/11/25	22.1333	664	no	0		2021/11/25	664	22.1333	no	0	yes	no	no	3.7	17.2	0.93	59.72		２内科			30.35	no	3.4128	no	yes	yes	yes	no	yes	yes	27.4	3.31054				FirstStudy
345	2020/01/31	80	M	165.7	66.5	1.74953	24.2201	SSS, PAfib	71	118	90	2021/05/13	15.6	468	no	0		2021/05/13	468	15.6	no	0	yes	yes	no	4.1	13.9	0.69	82.78	0.07	２内科	57.5	2020/01/31	9.88	no	2.29051	no	yes	yes	yes	no	yes	yes	15.6	2.74727	0	yes	yes	FirstStudy
346	2020/01/31	66	M	174.7	102.1	2.22591	33.4534	SSS, PAfib	55	132	69	2021/11/25	22.1333	664	no	0		2021/11/25	664	22.1333	no	0	yes	yes	no	3.6	12.5	1.11	52	0.05	２内科	57.5	2020/02/06	31.21	no	3.44074	no	yes	yes	yes	no	yes	yes	43.3	3.76815	6	yes	yes	FirstStudy
347	2020/02/03	67	F	154	44	1.37194	18.5529	SSc, SLE, HCM				2021/11/29	22.1667	665	no	0		2021/11/29	665	22.1667	no	0	no	no	no	4	11.9	0.75	58.76	0.02	１内科	55	2020/02/27	112.92	no	4.72668	no	yes	yes	yes	no	yes	yes	97.2	4.57677	24	yes	no	FirstStudy
348	2020/02/03	88	M	157.9	55.6	1.56163	22.3003	AVNRT	61	113	73	2020/03/03	0.966667	29	no	0		2020/03/03	29	0.966667	no	0	yes	no	no	4	13.9	1.17	45.2	0.34	２内科	55	2020/02/03	61.4	no	4.11741	no	yes	yes	yes	no	yes	yes	102.5	4.62986	0	yes	yes	FirstStudy
349	2020/02/03	79	M	156.7	69.4	1.73805	28.2632	Post PCI	63	128	60	2021/07/06	17.3	519	no	0		2021/07/06	519	17.3	no	0	yes	no	no	4	12.5	1.22	44.54	0.05	２内科	55	2020/02/03	112.92	no	4.72668	no	yes	yes	yes	no	yes	yes	113.8	4.73444	0	yes	yes	FirstStudy
350	2020/02/03	61	F	161.9	44.1	1.40829	16.8246	Takotsubo CM	64	102	65	2020/02/05	0.0666667	2	no	0		2020/02/05	2	0.0666667	no	0	no	no	no	5.1	13.5	0.74	61.25	0.01	２内科	55	2020/02/03	26.34	no	3.27109	no	yes	yes	yes	no	yes	yes	27	3.29584	0	yes	yes	FirstStudy
351	2020/02/03	59	M	168	63	1.71464	22.3214	皮膚筋炎, IP	84	104	58	2021/06/13	16.5333	496	no	0		2021/06/13	496	16.5333	yes	1	no	no	no	3.8	13.3	0.64	98.09	0.58	１内科	52.5	2020/01/31	3.78	no	1.32972	no	yes	yes	no	no	yes	no	18.6	2.92316	3	yes	yes	FirstStudy
352	2020/02/04	70	M	166	61.5	1.68399	22.3182	肺癌術後				2021/08/24	18.9	567	no	0		2021/08/24	567	18.9	no	0	no	no	no	3.7	12.3	0.99	57.95	0.07	２外科	55	2018/02/27	32.35	no	3.47661	no	yes	yes	yes	no	yes	yes	27.1	3.29953	707	no	no	FirstStudy
353	2020/02/04	83	M	160	59	1.61933	23.0469	PAF	40	120	50	2021/10/22	20.8667	626	no	0		2021/10/22	626	20.8667	no	0	yes	yes	no	4.4	14.4	0.7	80.63	0.08	２内科	57.5	2019/07/16	170.23	no	5.13715	no	yes	yes	yes	no	yes	yes	129.6	4.86445	203	no	no	FirstStudy
354	2020/02/04	76	F										-24582	-737459																	２外科			51.5	no	3.94158	no				no			44.7	3.79997				RepeatedStudy
355	2020/02/04	84	M	157	51	1.49136	20.6905	AP, Post PCI				2020/03/04	0.966667	29	no	0		2020/03/04	29	0.966667	no	0	no	no	no	4.3	11.9	1.1	49.01	0.01	２内科	52.5	2020/02/04	52.34	no	3.95776	no	yes	yes	yes	no	yes	yes	48.5	3.88156	0	yes	yes	FirstStudy
356	2020/02/04	73	F	152	43	1.34743	18.6115	リンパ腫	110	115	70	2020/03/20	1.5	45	no	0		2020/03/20	45	1.5	yes	1	yes	no	no	2.9	9.5	0.74	58.17	1.13	血内科	50	2019/12/25	49.84	no	3.90882	no	yes	yes	no	no	yes	no	37.7	3.62966	41	no	no	FirstStudy
357	2020/02/04	72	F	148	44	1.34495	20.0877	肺癌				2020/02/23	0.633333	19	no	0		2020/02/23	19	0.633333	yes	1	no	no	no	2.1	8.1	0.65	67.31	10.5	２外科	57.5	2020/02/04	160.58	no	5.07879	no	yes	yes	no	no	yes	no	89	4.48864	0	yes	yes	FirstStudy
358	2020/02/04	81	F	145.4	51.9	1.44782	24.5493	肝硬変、腹水貯留	98	104	75	2020/03/18	1.43333	43	no	0		2020/03/18	43	1.43333	yes	1	yes	no	no	2.8	11	1.5	26.07	0.34	３内科			74.29	no	4.30798	no	yes	yes	no	no	yes	no	54.1	3.99083				FirstStudy
359	2020/02/04	77	M										-24582	-737459																	２内科			20.3	no	3.01062	no				no			25.8	3.25037				RepeatedStudy
360	2020/02/04	68	M										-24582	-737459																	放射線科			46.49	no	3.83924	no				no			22.8	3.12676				RepeatedStudy
361	2020/02/04	89	F	153.1	40.4	1.31077	17.2358	肺癌				2021/11/02	21.2333	637	no	0		2021/11/02	637	21.2333	no	0	no	no	no	4.1	10.8	0.97	40.87	0.02	２外科	55	2019/10/29	148.19	no	4.9985	no	yes	yes	yes	no	yes	yes	108.1	4.68306	98	no	no	FirstStudy
362	2020/02/04	59	F	151	35	1.21163	15.3502	肺化膿症				2021/07/20	17.7333	532	no	0		2021/07/20	532	17.7333	no	0	no	no	no	3.1	10.1	0.66	70.09	2.88	２外科	57.5	2020/02/04	27.49	no	3.31382	no	yes	yes	yes	no	yes	yes	18.8	2.93386	0	yes	yes	FirstStudy
363	2020/02/04	74	F	154.1	77.1	1.81668	32.4675	右上葉肺癌	80	131	65	2021/03/25	13.8333	415	no	0		2021/03/25	415	13.8333	no	0	yes	no	no	3.6	12.8	0.52	85.25	0.24	２外科	55	2020/02/04	34.63	no	3.54472	no	yes	yes	yes	no	yes	yes	25.9	3.25424	0	yes	yes	FirstStudy
364	2020/02/04	83	M	155	48	1.43759	19.9792	CKD, Post CABG+AVR	103	140	73	2020/03/31	1.86667	56	no	0		2020/03/31	56	1.86667	no	0	no	no	no	3.1	7.5	6.52	7.02	4.01	２内科	27.5	2020/02/04	2200.72	yes	7.69654	yes	no	no	no	yes	no	no	2104.9	7.65202	0	yes	yes	FirstStudy
365	2020/02/05	77	M	165	68	1.76541	24.977	Paget病, Post TAVI				2020/08/03	6	180	yes	1	CD	2020/08/03	180	6	yes	1	yes	yes	no		14.4	0.91	61.83	0.15	皮膚科	57.5	2019/12/26	169.37	no	5.13209	no	no	no	no	no	no	no	151.5	5.02059	41	no	no	FirstStudy
366	2020/02/05	50	M	160	89	1.98886	34.7656	EAP, 3VD	98	149	78	2021/02/03	12.1333	364	no	0		2021/02/03	364	12.1333	no	0	yes	no	no	4.4	17.8	1	63.12	0.94	２内科	55	2020/02/05	47.33	no	3.85714	no	yes	yes	yes	no	yes	yes	45.2	3.8111	0	yes	yes	FirstStudy
367	2020/02/05	90	M	160.3	50.4	1.49807	19.6139	ASO, LV dysfunction	62	103	39	2020/02/07	0.0666667	2	no	0		2020/02/07	2	0.0666667	no	0	no	no	no	3.5	10.6	1.51	33.97	0.09	２内科	45	2020/02/05	475.37	yes	6.16409	yes	no	no	no	yes	no	no	625.9	6.43919	0	yes	yes	FirstStudy
368	2020/02/05	80	F	149	42.6	1.32784	19.1883	SSc	68	155	90	2021/10/11	20.4667	614	no	0		2021/10/11	614	20.4667	no	0	no	no	no	4	11.9	0.62	68.77	0.05	１内科	57.5	2020/02/06	127.13	no	4.84521	no	yes	yes	yes	no	yes	yes	91.5	4.51634	1	yes	yes	FirstStudy
369	2020/02/05	75	M	173	76	1.91108	25.3934	AP, Post PCI, OMI	60	123	75	2021/07/16	17.5667	527	no	0		2021/07/16	527	17.5667	no	0	yes	no	no	4.2	14.6	0.73	79.28	0.04	２内科	47	2020/02/05	71.9	no	4.27528	no	yes	yes	yes	no	yes	yes	67.2	4.20767	0	yes	yes	FirstStudy
370	2020/02/05	77	F										-24582	-737460																	２外科			145.1	no	4.97742	no				no			70	4.2485				RepeatedStudy
371	2020/02/05	60	M	167	80	1.92642	28.6851	AML, IP	115	137	80	2021/09/17	19.6667	590	no	0		2021/09/17	590	19.6667	no	0	no	no	no	3.4	8.5	0.86	70.65	18.61	血内科	55	2020/02/04	109.35	no	4.69455	no	yes	yes	yes	no	yes	yes	4.2	1.43508	1	yes	yes	FirstStudy
372	2020/02/05	37	F	158.1	45	1.40579	18.0032	SLE	73	96	66	2021/03/20	13.6333	409	no	0		2021/03/20	409	13.6333	no	0	no	no	no	4.5	8.8	0.49	110.99	0.02	１内科	52.5	2020/02/06	2.03	no	0.708036	no	yes	yes	yes	no	yes	yes	12.2	2.50144	1	yes	yes	FirstStudy
373	2020/02/05	69	M	166	64	1.71788	23.2254	左尿管癌、化学療法前				2021/11/01	21.1667	635	no	0		2021/11/01	635	21.1667	no	0	no	no	no	3.8	10	1.49	37.2	1.28	泌尿器科	55	2017/02/02	38.32	no	3.64597	no	yes	yes	yes	no	yes	yes	36.3	3.59182	1098	no	no	FirstStudy
374	2020/02/06	81	F	152	51	1.46742	22.0741	SSc, IP, PH				2021/02/04	12.1333	364	no	0		2021/02/04	364	12.1333	no	0	yes	no	no	4.2	12.8	0.93	43.97	0.08	１内科	57.5	2020/02/06	89.34	no	4.49245	no	yes	yes	yes	no	yes	yes	64	4.15888	0	yes	yes	FirstStudy
375	2020/02/06	22	F	166	56	1.60693	20.3223	SSc				2021/03/04	13.0667	392	no	0		2021/03/04	392	13.0667	no	0	no	no	no	4.1	13.2	0.73	83.31	0.01	１内科	55	2020/02/06	17.12	no	2.84025	no	yes	yes	yes	no	yes	yes	17.6	2.8679	0	yes	yes	FirstStudy
376	2020/02/06	72	M	158	59	1.60918	23.634	OMI				2021/12/02	22.1667	665	no	0		2021/12/02	665	22.1667	no	0	yes	no	no	3.9	12.5	1.05	53.9		２内科	32	2020/10/27	50.12	no	3.91442	no	yes	yes	yes	no	yes	yes	54.4	3.99636	264	no	no	FirstStudy
377	2020/02/06	76	M	173.3	69.6	1.83043	23.1746	悪性胸膜中皮腫				2021/11/16	21.6333	649	no	0		2021/11/16	649	21.6333	no	0	no	no	no	3	11	0.74	77.82	7.43	２外科	42.5	2020/02/04	162.09	no	5.08815	no	yes	yes	yes	no	yes	yes	84.4	4.43557	2	yes	yes	FirstStudy
378	2020/02/06	86	M	154.1	51.9	1.49051	21.8556	転移性肺腫瘍、直腸癌				2021/08/30	19.0333	571	no	0		2021/08/30	571	19.0333	no	0	no	no	no	3.6	12.6	1.1	48.68	0.03	２外科	57.5	2020/02/06	137.1	no	4.92071	no	yes	yes	yes	no	yes	yes	122.6	4.80893	0	yes	yes	FirstStudy
379	2020/02/06	44	M	168	64	1.7282	22.6757	右上葉肺癌	84	142	87	2021/09/16	19.6	588	no	0		2021/09/16	588	19.6	no	0	no	no	no	3.9	15.7	0.71	95.25	0.25	２外科	57.5	2020/02/06	15.96	no	2.77009	no	yes	yes	yes	no	yes	yes	3.3	1.19392	0	yes	yes	FirstStudy
380	2020/02/06	50	F	162	50	1.5	19.052	前縦隔腫瘍				2020/05/14	3.26667	98	no	0		2020/05/14	98	3.26667	no	0	no	no	no	4.2	12.9	0.57	86.28	0.03	２外科	55	2020/03/17	20.87	no	3.03831	no	yes	yes	yes	no	yes	yes	29.3	3.37759	40	no	no	FirstStudy
381	2020/02/06	75	M	164	53	1.55385	19.7055	胸腺腫	68	146	85	2021/11/18	21.7	651	no	0		2021/11/18	651	21.7	no	0	no	no	no	3.4	14	0.86	66.27	0.2	２外科	57.5	2020/02/06	31.78	no	3.45884	no	yes	yes	yes	no	yes	yes	26.5	3.27714	0	yes	yes	FirstStudy
382	2020/02/07	85	M										-24582.1	-737462																	２内科			515.79	yes	6.2457	yes				yes			355.9	5.87465				RepeatedStudy
383	2020/02/07	65	M	167.7	74.7	1.86542	26.5616	PAF	66	117	61	2021/11/12	21.4667	644	no	0		2021/11/12	644	21.4667	no	0	yes	yes	no	4.2	13.2	0.98	59.85	0.24	２内科	55	2020/02/07	77.45	no	4.34963	no	yes	yes	yes	no	yes	yes	65	4.17439	0	yes	yes	FirstStudy
384	2020/02/07	45	F	169.8	56.9	1.63823	19.735	SLE	63	111	67	2021/04/15	14.4333	433	no	0		2021/04/15	433	14.4333	no	0	no	no	no	3.5	11	0.51	100.44	0.01	１内科	55	2020/02/07	17.99	no	2.88982	no	yes	yes	yes	no	yes	yes	15.7	2.75366	0	yes	yes	FirstStudy
385	2020/02/07	64	M	174	49	1.53894	16.1844	好酸球性多発血管炎性肉芽腫症、OMI	78	115	79	2020/06/11	4.16667	125	no	0		2020/06/11	125	4.16667	no	0	no	no	no	2.7	11.1	0.87	68.48	1.64	１内科	25	2020/02/10	1340.24	yes	7.2006	yes	no	no	no	yes	no	no	865.9	6.76377	3	yes	yes	FirstStudy
386	2020/02/07	71	M	159	59	1.61426	23.3377	ASO				2020/05/07	3	90	no	0		2020/05/07	90	3	no	0	yes	no	no	4.1	14.2	0.75	78.19	0.35	２内科	55	2020/02/18	17.41	no	2.85704	no	yes	yes	yes	no	yes	yes	11.4	2.43361	11	yes	yes	FirstStudy
387	2020/02/07	70	M	164	68	1.76005	25.2826	ASO				2021/10/16	20.5667	617	no	0		2021/10/16	617	20.5667	no	0	yes	no	no	3.7	14	0.69	86.01	1.14	２内科	52.5	2020/02/19	79.29	no	4.37311	no	yes	yes	yes	no	yes	yes	56.3	4.03069	12	yes	yes	FirstStudy
388	2020/02/07	66	F	150	61	1.59426	27.1111	左上葉肺癌				2021/04/14	14.4	432	no	0		2021/04/14	432	14.4	yes	1	yes	no	no	3.7	13.5	1.23	34.35	0.31	呼吸器科	55	2020/12/07	16.54	no	2.80578	no	yes	yes	no	no	yes	no	16.3	2.79117	304	no	no	FirstStudy
389	2020/02/10	77	F	150.3	49.6	1.43903	21.9565	AF, CHF, CAD	88	132	85	2021/07/20	17.5333	526	no	0		2021/07/20	526	17.5333	no	0	yes	yes	no	3.9	11.9	0.96	43.09	0.07	２内科	52.5	2020/02/10	422.8	yes	6.0469	yes	no	no	no	yes	no	no	386.1	5.9561	0	yes	yes	FirstStudy
390	2020/02/10	82	F	149	47.1	1.39622	21.2153	SSS, Pre PMI	96	137	97	2021/11/04	21.1	633	no	0		2021/11/04	633	21.1	no	0	yes	yes	no	3.7	12	0.61	69.51	0.31	２内科	55	2020/02/10	599.84	yes	6.39666	yes	no	no	no	yes	no	no	581.8	6.36613	0	yes	yes	FirstStudy
391	2020/02/10	63	M										-24582.2	-737465																	２外科			4.94	no	1.59737	no				no			12.4	2.5177				RepeatedStudy
392	2020/02/10	71	M	158	59	1.60918	23.634	OMI(anterior), Post CABG	61	107	52	2020/05/14	3.13333	94	no	0		2020/05/14	94	3.13333	no	0	yes	yes	no	3.1	11.5	1.31	42.48	0.19	２内科	47.5	2020/01/29	656.79	yes	6.48736	yes	no	no	no	yes	no	no	618.4	6.42714	12	yes	yes	FirstStudy
393	2020/02/10	77	F	151	51	1.46259	22.3674	DM	78	116	69	2021/02/19	12.5	375	no	0		2021/02/19	375	12.5	no	0	yes	no	no	3.9	12.5	1.16	35.04	0.07	１内科	57.5	2020/02/17	25.77	no	3.24921	no	yes	yes	yes	no	yes	yes	35.2	3.56105	7	yes	yes	FirstStudy
394	2020/02/10	77	F										-24582.2	-737465																	２外科			167.24	no	5.11943	no				no			91.6	4.51743				RepeatedStudy
395	2020/02/10	71	M	168	78	1.90788	27.6361	AMI (inferior)	75	110	62	2021/03/15	13.3	399	no	0		2021/03/15	399	13.3	no	0	no	no	no	4.2	16.4	0.67	88.46	1.11	２内科	52.5	2020/02/10	51.23	no	3.93633	no	yes	yes	yes	no	yes	yes	53.9	3.98713	0	yes	yes	FirstStudy
396	2020/02/10	82	M	168	65.3	1.74566	23.1363	AKI, Cardiac amyloidosis(AL), Post PMI	69	93	41	2020/03/02	0.7	21	no	0		2020/03/02	21	0.7	no	0	yes	no	no	2.9	10.5	6.11	7.56	3.75	２内科	45	2020/02/10	1426.75	yes	7.26315	yes	no	no	no	yes	no	no	798.3	6.68248	0	yes	yes	FirstStudy
397	2020/02/12	6	M	117.5	22.95	0.865484	16.6229	ALL		100	68	2021/08/26	18.7	561	no	0		2021/08/26	561	18.7	no	0	no	no	no	4.1	12.6	0.26		1.78	小児科	63.2	2020/02/12	37.47	no	3.62354	no	yes	yes	yes	no	yes	yes	2	0.693147	0	yes	yes	FirstStudy
398	2020/02/12	78	M										-24582.2	-737467																	２内科			29.78	no	3.39384	no				no			40.9	3.71113				RepeatedStudy
399	2020/02/12	73	F										-24582.2	-737467																	２内科			1.16	no	0.14842	no				no			7.4	2.00148				RepeatedStudy
400	2020/02/12	57	M	173.2	70.2	1.83777	23.4014	AR, LV dysfunction	63	104	69	2021/10/29	20.8333	625	no	0		2021/10/29	625	20.8333	no	0	no	yes	no	3.8	13.2	0.73	85.78	0.6	２内科	42.5	2020/02/12	272.88	yes	5.60903	yes	no	no	no	no	yes	yes	195.6	5.27607	0	yes	yes	FirstStudy
401	2020/02/12	75	M	172.6	92	2.10021	30.8821	右腎癌、術前	61	114	61	2021/11/19	21.5333	646	no	0		2021/11/19	646	21.5333	no	0	no	no	no	3.5	14.1	2.28	22.81	0.99	泌尿器科	55	2020/02/20	1005.97	yes	6.91371	yes	no	no	no	no	yes	yes	101.6	4.62104	8	yes	yes	FirstStudy
402	2020/02/12	70	M	167.1	63.5	1.71682	22.7416	U-AP, OMI	61	109	47	2021/11/16	21.4333	643	no	0		2021/11/16	643	21.4333	no	0	yes	yes	no	3.7	11.8	0.65	91.82	0.09	２内科	55	2020/01/31	93.14	no	4.5341	no	yes	yes	yes	no	yes	yes	59.7	4.08933	12	yes	yes	FirstStudy
403	2020/02/12	71	M	158.7	68.3	1.73519	27.1186	Post PCI, OMI	51	108	70	2021/10/19	20.5	615	no	0		2021/10/19	615	20.5	no	0	yes	yes	no	4.2	15.6	1.09	51.95	0.12	２内科	41	2020/02/12	104.76	no	4.65167	no	yes	yes	yes	no	yes	yes	63.5	4.15104	0	yes	yes	FirstStudy
404	2020/02/12	62	M	165.9	76.4	1.87637	27.7588	Post PCI	73	104	63	2021/09/24	19.6667	590	no	0		2021/09/24	590	19.6667	no	0	yes	no	no	4.3	14.6	0.8	75.75	0.06	２内科	55	2020/02/12	36.05	no	3.58491	no	yes	yes	yes	no	yes	yes	37.9	3.63495	0	yes	yes	FirstStudy
405	2020/02/12	86	F	146	40.3	1.27843	18.906	severe AS, severe MS	83	132	55	2020/03/26	1.43333	43	yes	1	HF	2020/05/22	100	3.33333	no	0	yes	no	no	2.7	10.4	2.43	15.11	0.98	２内科	57.5	2020/02/07	523.03	yes	6.25964	yes	yes	yes	no	yes	yes	no	484	6.18208	5	yes	yes	FirstStudy
406	2020/02/12	71	M	172	70	1.82878	23.6614	肺癌	80	114	78	2020/09/30	7.7	231	no	0		2020/09/30	231	7.7	no	0	yes	no	no	3.7	12.4	1.17	48.07	0.42	２外科	55	2020/04/09	11.04	no	2.40153	no	yes	yes	yes	no	yes	yes	17.6	2.8679	57	no	no	FirstStudy
407	2020/02/12	46	F	152	47.1	1.4102	20.3861	SLE, SSc	87	137	98	2020/03/29	1.53333	46	no	0		2020/03/29	46	1.53333	yes	1	yes	no	no	3.7	11.7	1.15	41	0.21	１内科	55	2020/02/12	49.28	no	3.89752	no	yes	yes	no	no	yes	no	44.6	3.79773	0	yes	yes	FirstStudy
408	2020/02/12	5	F					Galloway-Mowat syndrome				2021/11/15	21.4	642	no	0		2021/11/15	642	21.4	no	0	no	no	no	2.1	8.7	1.76		0.02	小児科			14.51	no	2.67484	no	yes	yes	yes	no	yes	yes	22.7	3.12236				FirstStudy
409	2020/02/13	70	M	161	60	1.63809	23.1473	SSc, IP				2021/01/26	11.6	348	no	0		2021/01/26	348	11.6	no	0	no	no	no	4		0.92	62.79	0.09	１内科	55	2020/02/13	34.06	no	3.52812	no	yes	yes	yes	no	yes	yes	28.7	3.3569	0	yes	yes	FirstStudy
410	2020/02/13	65	F	155	51	1.48183	21.2279	SLE				2020/02/13	0	0	no	0		2020/02/13	0	0	no	0	no	no	no	4.4	12.7	0.6	75.66	0.1	１内科	55	2020/02/13	43.12	no	3.76399	no				no			54.1	3.99083	0	yes	yes	NoPrognosticInfo
411	2020/02/13	81	F	150	46	1.38444	20.4444	SSc	94	118	66	2021/11/18	21.4667	644	no	0		2021/11/18	644	21.4667	no	0	no	no	no	3.8	11.4	1.46	26.85	0.04	１内科	55	2020/02/13	154.52	no	5.04032	no	yes	yes	yes	no	yes	yes	116.6	4.75875	0	yes	yes	FirstStudy
412	2020/02/13	68	M	160	54	1.54919	21.0937	肺癌術後				2021/12/03	21.9667	659	no	0		2021/12/03	659	21.9667	no	0	no	no	no	3.3	11.8	0.95	61.13	2.49	２外科	55	2019/12/05	25.48	no	3.23789	no	yes	yes	yes	no	yes	yes	29.2	3.37417	70	no	no	FirstStudy
413	2020/02/13	71	F										-24582.3	-737468																	２外科			121.37	no	4.79884	no				no			118.6	4.77576				RepeatedStudy
414	2020/02/13	77	F	149.4	54.7	1.50667	24.5068	左上葉肺癌術後再発	87	143	78	2020/08/06	5.83333	175	no	0		2020/08/06	175	5.83333	no	0	no	no	no	3.7	10.3	1.12	36.41	0.14	２外科	55	2016/11/17	51.23	no	3.93633	no	yes	yes	yes	no	yes	yes	48.6	3.88362	1183	no	no	FirstStudy
415	2020/02/13	72	M										-24582.3	-737468																	２外科			43.96	no	3.78328	no				no			50.9	3.92986				RepeatedStudy
416	2020/02/13	63	M	159.5	51.3	1.50761	20.1649	糖尿病性壊疽	92	101	62	2020/02/19	0.2	6	no	0		2020/02/19	6	0.2	no	0	no	no	no	1.5	7.2	0.94	63.21	3.45	１内科	55	2020/02/17	207.38	no	5.33455	yes	no	yes	no	no	yes	yes	93.7	4.5401	4	yes	yes	FirstStudy
417	2020/02/13	72	F	143.9	37.4	1.22269	18.0613	SSc	61	125	60	2021/02/20	12.4333	373	no	0		2021/02/20	373	12.4333	no	0	yes	no	no	3.6	10.6	0.76	56.73	0.81	１内科	52.5	2020/02/13	100.85	no	4.61363	no	yes	yes	yes	no	yes	yes	66.4	4.1957	0	yes	yes	FirstStudy
418	2020/02/13	79	M	165	56	1.60208	20.5693	右上葉肺癌、術前				2021/10/12	20.2333	607	no	0		2021/10/12	607	20.2333	no	0	yes	no	no	4.4	11.6	1.01	54.76	0.23	２外科	55	2020/02/13	217.34	no	5.38146	yes	no	yes	no	no	yes	yes	168.2	5.12515	0	yes	yes	FirstStudy
419	2020/02/13	49	F	159	42.9	1.3765	16.9693	右転移性肺癌	81	146	97	2021/08/17	18.3667	551	no	0		2021/08/17	551	18.3667	no	0	yes	no	no	2.9	9.4	1.18	39.15	4.27	２外科	60	2020/02/13	73.76	no	4.30082	no	yes	yes	yes	no	yes	yes	31.1	3.43721	0	yes	yes	FirstStudy
420	2020/02/13	59	M	171.5	83.1	1.98967	28.2535	左上葉肺腺癌				2021/09/28	19.7667	593	no	0		2021/09/28	593	19.7667	no	0	no	no	no	4.6	16.5	0.86	70.99	0.08	２外科	60	2020/02/13	31.21	no	3.44074	no	yes	yes	yes	no	yes	yes	29.2	3.37417	0	yes	yes	FirstStudy
421	2020/02/14	69	F	153	60	1.59687	25.6312	ネフローゼ				2021/11/12	21.2333	637	no	0		2021/11/12	637	21.2333	no	0	yes	no	no	3.3	11.2	1.83	21.96	0.4	２内科	40	2019/09/03	301.39	yes	5.70841	yes	no	no	no	yes	no	no	254	5.53733	164	no	no	FirstStudy
422	2020/02/14	61	F	155	69.4	1.7286	28.8866	LV dysfunction	90	111	84	2020/04/17	2.1	63	no	0		2020/04/17	63	2.1	no	0	no	yes	no	4.2	17.3	0.56	83.09		２内科	32.5	2020/02/14	273.51	yes	5.61134	yes	no	no	no	yes	no	no	243.8	5.49635	0	yes	yes	FirstStudy
423	2020/02/14	72	M	168.3	76.4	1.88989	26.9727	PAF, Pre ABL	88	114	79	2020/12/28	10.6	318	no	0		2020/12/28	318	10.6	yes	1	yes	yes	no	4	10.7	0.76	76.76	0.02	２内科	57.5	2019/12/17	11.91	no	2.47738	no	yes	yes	no	no	yes	no	17.5	2.8622	59	no	no	FirstStudy
424	2020/02/14	52	M	166	70	1.7966	25.4028	右肺癌				2021/11/22	21.5667	647	no	0		2021/11/22	647	21.5667	no	0	no	no	no	4	16.3	0.68	95.18	3.26	呼吸器科	55	2020/01/31	47.89	no	3.86891	no	yes	yes	yes	no	yes	yes	23	3.13549	14	yes	yes	FirstStudy
425	2020/02/14	64	M										-24582.3	-737469																	泌尿器科			3279.34	yes	8.0954	yes				yes			8188	9.01042				RepeatedStudy
426	2020/02/14	17	F	160.3	71.7	1.7868	27.9031	MCTD, DM	107	124	77	2021/02/15	12.2333	367	no	0		2021/02/15	367	12.2333	no	0	no	no	no	3.5	10.2	0.55		1.6	１内科	55	2020/02/14	20.87	no	3.03831	no	yes	yes	yes	no	yes	yes	9.8	2.28238	0	yes	yes	FirstStudy
427	2020/02/14	70	M	165.6	53.8	1.57315	19.6183	肺癌、多発転移	105	109	63	2021/08/20	18.4333	553	no	0		2021/08/20	553	18.4333	yes	1	yes	yes	no	3.6	10.4	0.84	69.36	0.13	２外科	25	2019/12/05	13.36	no	2.59227	no	yes	yes	no	no	yes	no	12.8	2.54945	71	no	no	FirstStudy
428	2020/02/14	89	M	166.5	60	1.66583	21.6433	AP s/o				2020/02/26	0.4	12	no	0		2020/02/26	12	0.4	no	0	yes	no	no	4.1	11.2	1.51	34.08	0.01	２内科	55	2020/02/14	127.59	no	4.84882	no	yes	yes	yes	no	yes	yes	88.5	4.483	0	yes	yes	FirstStudy
429	2020/02/14	83	M	169	54	1.59217	18.9069	左腎盂癌	77	121	75	2021/06/29	16.7	501	no	0		2021/06/29	501	16.7	yes	1	no	no	no	4.1	8.9	1.14	47.29	0.23	泌尿器科	55	2017/04/07	95.14	no	4.55535	no	yes	yes	no	no	yes	no	81.5	4.4006	1043	no	no	FirstStudy
430	2020/02/14	72	F	152	51	1.46742	22.0741	肺癌				2020/07/27	5.46667	164	no	0		2020/07/27	164	5.46667	yes	1	no	no	no	3.9	11.5	0.76	56.73	1.16	呼吸器科	55	2020/03/02	159.94	no	5.0748	no	yes	yes	no	no	yes	no	127	4.84419	17	yes	no	FirstStudy
431	2020/02/17	50	F										-24582.4	-737472																	１内科			122.07	no	4.80459	no				no			61.7	4.12228				RepeatedStudy
432	2020/02/17	85	M	158.1	58.3	1.60011	23.3241	Post PCI	71	142	78	2020/02/19	0.0666667	2	no	0		2020/02/19	2	0.0666667	no	0	yes	no	no	4.4	13.5	1.12	47.89	0.02	２内科	37.5	2020/02/17	86.02	no	4.45458	no	yes	yes	yes	no	yes	yes	69.1	4.23555	0	yes	yes	FirstStudy
433	2020/02/17	73	M	175.1	73.3	1.88818	23.9074	IHD, 3VD	82	123	50	2020/02/19	0.0666667	2	no	0		2020/02/19	2	0.0666667	no	0	yes	no	no	4.2	11.4	0.83	0.83	0.12	２内科	60	2019/12/17	8.43	no	2.1318	no	yes	yes	yes	no	yes	yes	15.1	2.71469	62	no	no	FirstStudy
434	2020/02/17	75	F	145.5	47.6	1.38702	22.4844	AF, MS	54	166	88	2021/02/02	11.7	351	no	0		2021/02/02	351	11.7	no	0	no	yes	no	4.3	13.6	0.6	72.61	0.03	２内科	52.5	2020/02/17	190.07	no	5.24739	no	yes	yes	yes	no	yes	yes	156.4	5.05242	0	yes	yes	FirstStudy
435	2020/02/17	55	F										-24582.4	-737472																	２外科			6.97	no	1.94162	no				no			15.7	2.75366				RepeatedStudy
436	2020/02/17	72	M	165	43.8	1.41686	16.0882	Cardiac amyloidosis	88	94	62	2021/09/22	19.4333	583	no	0		2021/09/22	583	19.4333	no	0	no	no	no	3.7	13.2	0.39	159.27	0.04	２内科	45	2020/01/30	421.04	yes	6.04273	yes	no	no	no	yes	no	no	382.7	5.94725	18	yes	no	FirstStudy
437	2020/02/17	81	F	154.8	55	1.53786	22.952	SSS, pre PMI	63	114	74	2021/10/21	20.4	612	no	0		2021/10/21	612	20.4	no	0	yes	no	no	4.7	12.6	1.13	35.53	0.04	２内科	55	2020/02/07	44.81	no	3.80243	no	yes	yes	yes	no	yes	yes	42.7	3.7542	10	yes	yes	FirstStudy
438	2020/02/17	82	F	162	50.2	1.503	19.1282	顕微鏡的多発血管炎	82	113	71	2021/10/12	20.1	603	no	0		2021/10/12	603	20.1	no	0	no	no	no		9.5	1.29	30.63	6.35	１内科	55	2020/02/17	201.76	no	5.30708	yes	no	yes	no	no	yes	yes	96.7	4.57161	0	yes	yes	FirstStudy
439	2020/02/18	86	F	145	37	1.22077	17.5981	Post PCI		130	76	2021/12/01	21.7333	652	no	0		2021/12/01	652	21.7333	no	0	yes	no	no	4.2	10.6	1.54	24.89		２内科	60	2020/02/18	7.85	no	2.06051	no	yes	yes	yes	no	yes	yes	34.8	3.54962	0	yes	yes	FirstStudy
440	2020/02/18	63	F	154	49	1.4478	20.6612	VSD, Eisenmenger	77	115	57	2021/10/12	20.0667	602	no	0		2021/10/12	602	20.0667	no	0	no	no	no		18.6	0.73	61.6		２内科	57.5	2020/02/18	30.35	no	3.4128	no	yes	yes	yes	no	yes	yes	41.9	3.73529	0	yes	yes	FirstStudy
441	2020/02/18	53	M	167	71	1.81483	25.4581	Post PCI				2020/03/17	0.933333	28	no	0		2020/03/17	28	0.933333	no	0	yes	no	no	4	11.4	0.98	63.46	0.25	２内科	60	2020/02/18	40.02	no	3.68938	no	yes	yes	yes	no	yes	yes	7.5	2.0149	0	yes	yes	FirstStudy
442	2020/02/18	73	F										-24582.4	-737473																	２外科			98.38	no	4.58884	no				no			83.6	4.42604				RepeatedStudy
443	2020/02/18	65	M	167	61.9	1.69454	22.1951	Post PCI, LV dysfunction, ESKD	54	139	70	2021/11/10	21.0333	631	no	0		2021/11/10	631	21.0333	no	0	yes	no	yes	3.7	10.9	5.07	9.91	0.11	２内科	35	2020/02/12	354.82	yes	5.87161	yes	no	no	no	yes	no	no	288.4	5.66435	6	yes	yes	FirstStudy
444	2020/02/18	69	F										-24582.4	-737473																	２内科			64.93	no	4.17331	no				no			47.4	3.85862				RepeatedStudy
445	2020/02/18	68	M	170	76	1.89444	26.2976	左下葉肺癌術後				2021/10/01	19.7	591	no	0		2021/10/01	591	19.7	no	0	yes	no	no	4	16.9	0.97	59.75	0.73	２外科	55	2019/10/10	53.17	no	3.97349	no	yes	yes	yes	no	yes	yes	45.7	3.8221	131	no	no	FirstStudy
446	2020/02/18	86	F	147	47	1.38534	21.7502	下行結腸癌				2021/04/22	14.3	429	no	0		2021/04/22	429	14.3	no	0	no	no	no	4.2	13.6	0.61	68.56	0.04	血内科			83.96	no	4.43034	no	yes	yes	yes	no	yes	yes	80.1	4.38328				FirstStudy
447	2020/02/18	70	F	162	47	1.4543	17.9089	左上葉肺癌				2021/10/12	20.0667	602	no	0		2021/10/12	602	20.0667	no	0	no	no	no	4	12.8	1.34	30.75	0.03	２外科	52.5	2020/02/18	19.43	no	2.96682	no	yes	yes	yes	no	yes	yes	30.2	3.40784	0	yes	yes	FirstStudy
448	2020/02/18	54	F	163	65.6	1.72343	24.6904	T細胞リンパ腫、CTRCD	115	107	78	2020/11/25	9.36667	281	yes	1	HF	2021/11/01	622	20.7333	no	0	no	no	no	3	9.7	0.43	114.88	7.44	血内科	47.5	2020/02/14	124.38	no	4.82334	no	no	no	yes	no	no	yes	46.9	3.84802	4	yes	yes	FirstStudy
449	2020/02/18	72	F										-24582.4	-737473																	２外科			165.74	no	5.11042	no				no			74.5	4.3108				RepeatedStudy
450	2020/02/18	78	M	165	54	1.57321	19.8347	肺癌疑い				2020/02/25	0.233333	7	no	0		2020/02/25	7	0.233333	no	0	yes	no	no	4.4	14.2	0.86	65.53	0.02	２外科	57.5	2020/02/18	17.99	no	2.88982	no	yes	yes	yes	no	yes	yes	10.4	2.34181	0	yes	yes	FirstStudy
451	2020/02/18	78	M	176	56	1.65462	18.0785	肺癌疑い				2020/07/02	4.5	135	no	0		2020/07/02	135	4.5	yes	1	no	no	no	3.9	13.5	0.82	69.03	0.09	２外科	55	2020/02/18	13.36	no	2.59227	no	yes	yes	no	no	yes	no	14.1	2.64617	0	yes	yes	FirstStudy
452	2020/02/18	67	M	170	58	1.65496	20.0692	悪性胸膜中皮腫				2020/10/07	7.73333	232	no	0		2020/10/07	232	7.73333	yes	1	no	no	no	3.5	14.7	0.83	71.16	0.99	２外科	47.5	2020/02/18	62.49	no	4.13501	no	yes	yes	no	no	yes	no	34.7	3.54674	0	yes	yes	FirstStudy
453	2020/02/18	82	M	174.6	75	1.90722	24.6021	左上葉肺癌、術前、AF				2021/07/29	17.5667	527	no	0		2021/07/29	527	17.5667	no	0	yes	yes	no	3.8	15.1	0.9	61.46	0.02	２外科	45	2020/01/21	243.22	yes	5.49397	yes	no	no	no	yes	no	no	211.6	5.3547	28	yes	no	FirstStudy
454	2020/02/19	65	F	147	52	1.45717	24.064	PAF	78	140	88	2021/09/10	18.9667	569	no	0		2021/09/10	569	18.9667	no	0	yes	no	no	4.4	12.9	0.51	90.38	0.28	２内科	57.5	2019/12/06	8.72	no	2.16562	no	yes	yes	yes	no	yes	yes	23.7	3.16548	75	no	no	FirstStudy
455	2020/02/19	68	M	167.6	76.8	1.89089	27.3409	MCTD, IP	92	120	77	2021/10/14	20.1	603	no	0		2021/10/14	603	20.1	no	0	yes	yes	no	3.7	14.9	0.55	111.15	0.26	１内科	55	2020/02/20	199.68	no	5.29672	no	yes	yes	yes	no	yes	yes	135.1	4.90602	1	yes	yes	FirstStudy
456	2020/02/19	77	M	167.1	59	1.65487	21.13	左腎盂癌、多発肺転移、胸水	75	100	70	2020/03/21	1.03333	31	no	0		2020/03/21	31	1.03333	yes	1	no	no	no	2.1	11.6	0.95	58.99	5.93	呼吸器科	55	2020/02/19	72.7	no	4.28634	no	yes	yes	no	no	yes	no	28.1	3.33577	0	yes	yes	FirstStudy
457	2020/02/19	70	M										-24582.5	-737474																	２内科			145.1	no	4.97742	no				no			93.2	4.53475				RepeatedStudy
458	2020/02/19	77	M	163	74.8	1.84032	28.1531	OMI(LAD), Post PCI, Post PMI due to AF brady	60	110	64	2021/11/12	21.0667	632	no	0		2021/11/12	632	21.0667	no	0	no	yes	no	3.9	14.1	1.78	29.68	0.12	２内科	45	2020/02/19	284.78	yes	5.65172	yes	no	no	no	yes	no	no	216.8	5.37898	0	yes	yes	FirstStudy
459	2020/02/20	50	M	171	63	1.72988	21.5451	HIV				2021/11/11	21	630	no	0		2021/11/11	630	21	no	0	no	no	no	3.7	15.2	0.91	69.99	0.04	１内科	55	2020/06/29	124.15	no	4.82149	no	yes	yes	yes	no	yes	yes	93.3	4.53582	130	no	no	FirstStudy
460	2020/02/20	44	F	162	45	1.42302	17.1468	MCTD, PH s/o				2021/11/04	20.7667	623	no	0		2021/11/04	623	20.7667	no	0	no	no	no	4.4	13.5	0.59	86.19	0.02	１内科	52.5	2020/02/20	10.46	no	2.34756	no	yes	yes	yes	no	yes	yes	14.1	2.64617	0	yes	yes	FirstStudy
461	2020/02/20	72	F	150	42	1.32288	18.6667	SSc				2020/02/20	0	0	no	0		2020/02/20	0	0	no	0	no	yes	no	4.1	10.2	0.69	63.05		１内科	55	2020/02/20	240.12	yes	5.48114	yes				yes			226.4	5.4223	0	yes	yes	NoPrognosticInfo
462	2020/02/20	67	M	165	56	1.60208	20.5693	HIV				2021/10/14	20.0667	602	no	0		2021/10/14	602	20.0667	no	0	no	no	no	3.6	14.1	1.11	51.78	0.05	１内科			147.31	no	4.99254	no	yes	yes	yes	no	yes	yes	11.7	2.45959				FirstStudy
463	2020/02/20	57	M	169	70	1.81276	24.5089	右上葉肺癌				2021/10/13	20.0333	601	no	0		2021/10/13	601	20.0333	no	0	yes	no	no	4.1	11.8	1.18	50.73	0.13	２外科	55	2020/02/20	16.54	no	2.80578	no	yes	yes	yes	no	yes	yes	20.3	3.01062	0	yes	yes	FirstStudy
464	2020/02/20	60	F	150	44	1.35401	19.5556	SSc	80	128	83	2021/10/25	20.4333	613	no	0		2021/10/25	613	20.4333	no	0	no	no	no	4	11.7	0.53	88.67	0.2	１内科	55	2020/02/20	11.04	no	2.40153	no	yes	yes	yes	no	yes	yes	14.3	2.66026	0	yes	yes	FirstStudy
465	2020/02/20	42	F	151	52	1.47686	22.806	SSc				2021/02/25	12.3667	371	no	0		2021/02/25	371	12.3667	no	0	no	no	no	3.9	12	0.57	90.71	0.11	１内科	57.5	2020/02/20	83.96	no	4.43034	no	yes	yes	yes	no	yes	yes	71.3	4.2669	0	yes	yes	FirstStudy
466	2020/02/20	69	M	154.4	58.7	1.58669	24.6231	蛋白漏出性胃腸症	74	153	66	2020/02/26	0.2	6	no	0		2020/02/26	6	0.2	no	0	no	no	no	2.7	12.2	0.78	75.53	0.03	３内科			200.51	no	5.30086	yes	no	yes	no	no	yes	yes	164.6	5.10352				FirstStudy
467	2020/02/20	84	F	148.3	54.3	1.49561	24.6898	U-AP, 3VD	65	128	50	2021/05/14	14.9667	449	no	0		2021/05/14	449	14.9667	no	0	yes	no	no	3.9	8.2	1.86	20.39	0.12	２内科	55	2020/02/20	102.81	no	4.63288	no	yes	yes	yes	no	yes	yes	69.7	4.2442	0	yes	yes	FirstStudy
468	2020/02/20	71	M										-24582.5	-737475																	２外科			320.54	yes	5.77001	yes				no			65.7	4.1851				RepeatedStudy
469	2020/02/20	68	F	162	62	1.67033	23.6244	右肺癌術前				2021/06/29	16.5	495	no	0		2021/06/29	495	16.5	no	0	yes	no	no	4.5	12.7	1.06	40.07	0.08	２外科	55	2019/12/17	2.91	no	1.06815	no	yes	yes	yes	no	yes	yes	9	2.19722	65	no	no	FirstStudy
470	2020/02/20	77	M	163	72	1.80555	27.0993	右上葉肺癌、術前、Post PCI				2021/05/06	14.7	441	no	0		2021/05/06	441	14.7	no	0	yes	no	no	4	11.6	0.72	79.88	0.08	２外科	57.5	2020/03/13	72.7	no	4.28634	no	yes	yes	yes	no	yes	yes	67	4.20469	22	yes	no	FirstStudy
471	2020/02/20	69	F	149.6	39.2	1.27631	17.5155	Overlap syndrome, PH	96	127	74	2021/03/15	12.9667	389	no	0		2021/03/15	389	12.9667	no	0	no	no	no	3	9.8	0.88	48.91	2.89	１内科	55	2020/02/21	110.78	no	4.70755	no	yes	yes	yes	no	yes	yes	47.7	3.86493	1	yes	yes	FirstStudy
472	2020/02/20	64	F	156	52	1.50111	21.3675	右下葉肺癌、術前				2021/09/24	19.4	582	no	0		2021/09/24	582	19.4	no	0	no	no	no	4.6	13.6	0.89	49.37	0.02	２外科	52.5	2020/02/27	19.14	no	2.95178	no	yes	yes	yes	no	yes	yes	23.7	3.16548	7	yes	yes	FirstStudy
473	2020/02/20	68	M	172	67	1.78916	22.6474	悪性胸膜中皮腫				2020/05/19	2.96667	89	no	0		2020/05/19	89	2.96667	no	0	no	no	no	4.2	13.7	0.91	64.07	0.06	２外科	57.5	2020/02/27	21.45	no	3.06572	no	yes	yes	yes	no	yes	yes	19.2	2.95491	7	yes	yes	FirstStudy
474	2020/02/20	62	F	160.3	64	1.68813	24.9065	右上葉肺癌				2021/10/07	19.8333	595	no	0		2021/10/07	595	19.8333	no	0	no	no	no	4.6	13.7	0.64	71.46	0.05	２外科	55	2020/02/20	19.14	no	2.95178	no	yes	yes	yes	no	yes	yes	30.2	3.40784	0	yes	yes	FirstStudy
475	2020/02/21	88	M	157	74	1.79645	30.0215	Post PCI				2021/11/08	20.8667	626	no	0		2021/11/08	626	20.8667	no	0	yes	yes	no	4.2	11.3	0.94	57.43	0.21	２内科	55	2020/03/10	141.12	no	4.94961	no	yes	yes	yes	no	yes	yes	143	4.96284	18	yes	no	FirstStudy
476	2020/02/21	70	F	152	44	1.363	19.0443	中咽頭癌、放射線治療前、Post PMI due to advanced AVB	70	95	68	2021/11/18	21.2	636	no	0		2021/11/18	636	21.2	no	0	no	no	no	3.9	12.8	0.54	83.11	1.24	放射線科	55	2020/02/07	60.59	no	4.10413	no	yes	yes	yes	no	yes	yes	62	4.12713	14	yes	yes	FirstStudy
477	2020/02/21	83	F	149	42	1.31846	18.9181	Post PCI	61	133	82	2021/03/11	12.8	384	no	0		2021/03/11	384	12.8	no	0	yes	no	no		12.6	0.5	86.1	0.01	２内科	55	2020/02/13	47.33	no	3.85714	no	yes	yes	yes	no	yes	yes	57.6	4.05352	8	yes	yes	FirstStudy
478	2020/02/21	49	F	159.5	50.6	1.49728	19.8897	MCTD	78	127	76	2021/09/27	19.4667	584	no	0		2021/09/27	584	19.4667	no	0	no	no	no	3.8	11.1	0.42	121.21	0.35	１内科	55	2020/02/21	22.89	no	3.1307	no	yes	yes	yes	no	yes	yes	16.2	2.78501	0	yes	yes	FirstStudy
479	2020/02/25	80	F	156.9	51.1	1.49235	20.7575	CTEPH, Post BPA	70	178	104	2021/12/03	21.5667	647	no	0		2021/12/03	647	21.5667	no	0	yes	no	no		14	0.71	59.29		２内科	62.5	2020/02/25	7.55	no	2.02155	no	yes	yes	yes	no	yes	yes	17.6	2.8679	0	yes	yes	FirstStudy
480	2020/02/25	57	M	171	61	1.7022	20.8611	肺癌				2021/11/05	20.6333	619	no	0		2021/11/05	619	20.6333	no	0	yes	no	no	3.8	14.8	0.69	91.24	0.16	２外科	57.5	2020/02/25	106.46	no	4.66777	no	yes	yes	yes	no	yes	yes	66.5	4.1972	0	yes	yes	FirstStudy
481	2020/02/25	67	M	165	53	1.55858	19.4674	OMI, Post PCI	80	99	62	2021/02/10	11.7	351	no	0		2021/02/10	351	11.7	no	0	yes	no	yes	3.4	11.1	6.65	7.3	0.2	２内科	60	2020/02/25	213.4	no	5.36317	yes	no	yes	no	no	yes	yes	122	4.80402	0	yes	yes	FirstStudy
482	2020/02/25	25	M	174.2	73.5	1.88589	24.2209	AVRT	68	127	71	2020/03/27	1.03333	31	no	0		2020/03/27	31	1.03333	no	0	no	no	no	4.6	15.5	0.83	94.43	0.14	２内科	55	2020/02/27	0.58	no	-0.544727	no	yes	yes	yes	no	yes	yes	2.8	1.02962	2	yes	yes	FirstStudy
483	2020/02/25	87	M										-24582.7	-737480																	２内科			1990.67	yes	7.59623	yes				yes			1460.7	7.28667				RepeatedStudy
484	2020/02/25	63	M	168	68	1.78139	24.093	DM, OMI	72	133	73	2021/11/15	20.9667	629	no	0		2021/11/15	629	20.9667	no	0	yes	yes	no	3.6	12.3	1.54	36.83		２内科	32.5	2019/11/22	10.46	no	2.34756	no	yes	yes	yes	no	yes	yes	12.7	2.5416	95	no	no	FirstStudy
485	2020/02/25	67	F	151.5	48.9	1.43453	21.3051	ESKD, Nephrotic syndrome	85	132	70	2021/03/17	12.8667	386	no	0		2021/03/17	386	12.8667	no	0	yes	no	yes	2.6	7.7	3.02	12.8	4.95	２内科	35	2020/02/13	3109.83	yes	8.04232	yes	no	no	no	yes	no	no	1668.4	7.41962	12	yes	yes	FirstStudy
486	2020/02/25	41	M	165	42.7	1.39896	15.6841	RA	96	127	90	2021/11/18	21.0667	632	no	0		2021/11/18	632	21.0667	no	0	no	no	no	2.6	12.2	0.45	160.07	0.99	１内科	50	2020/02/26	30.64	no	3.42231	no	yes	yes	yes	no	yes	yes	11.5	2.44235	1	yes	yes	FirstStudy
487	2020/02/25	80	M	170	64	1.73845	22.1453	E-AP	66	152	69	2020/07/20	4.86667	146	no	0		2020/07/20	146	4.86667	no	0	yes	no	no	4.1	12.5	1.37	39.09	0.04	２内科	52.5	2020/02/25	58.12	no	4.06251	no	yes	yes	yes	no	yes	yes	33.4	3.50856	0	yes	yes	FirstStudy
488	2020/02/25	73	M	166	50	1.51841	18.1449	脳梗塞	77	124	90	2020/03/13	0.566667	17	no	0		2020/03/13	17	0.566667	no	0	yes	no	no	3	9	3.53	14.25	0.38	２内科	55	2020/02/28	157.34	no	5.05841	no	yes	yes	yes	no	yes	yes	96.6	4.57058	3	yes	yes	FirstStudy
489	2020/02/25	47	F	162.1	66.2	1.72651	25.1937	右悪性胸膜中皮腫	70	130	88	2021/11/25	21.3	639	no	0		2021/11/25	639	21.3	no	0	yes	no	no	3.6	10	3.26	13.03	0.06	２外科	57.5	2020/02/25	118.58	no	4.77559	no	yes	yes	yes	no	yes	yes	76.8	4.3412	0	yes	yes	FirstStudy
490	2020/02/25	65	F	151.4	53	1.49296	23.1219	SSS, PAF, ESKD	112	116	71	2021/08/13	17.8333	535	no	0		2021/08/13	535	17.8333	no	0	yes	yes	yes	2.9	6.9	3.43	11.23	2.42	２内科	52.5	2020/02/05	1877.07	yes	7.53747	yes	no	no	no	yes	no	no	1456.7	7.28393	20	yes	no	FirstStudy
491	2020/02/26	84	F	155	57	1.56658	23.7253	左乳癌術後				2021/10/21	20.1	603	no	0		2021/10/21	603	20.1	no	0	yes	no	no	4	10.1	0.74	55.88	0.04	２外科	57.5	2020/11/06	192.58	no	5.26051	no	yes	yes	yes	no	yes	yes	146	4.98361	254	no	no	FirstStudy
492	2020/02/26	5	M	106.8	18.25	0.73581	16	AML	76	123	91	2021/11/05	20.6	618	no	0		2021/11/05	618	20.6	no	0	no	no	no	4.5	14.4	0.31			小児科	79	2020/02/26	1.45	no	0.371564	no	yes	yes	yes	no	yes	yes	8.1	2.09186	0	yes	yes	FirstStudy
493	2020/02/26	72	M	163.3	63	1.69049	23.6248	AP, RA	62	143	83	2021/11/18	21.0333	631	no	0		2021/11/18	631	21.0333	no	0	yes	no	no	4.5	14.1	0.73	80.22	0.16	２内科	55	2020/02/26	50.12	no	3.91442	no	yes	yes	yes	no	yes	yes	50.2	3.91602	0	yes	yes	FirstStudy
494	2020/02/26	80	M										-24582.7	-737481																	２内科			85.51	no	4.44863	no				no			64.9	4.17285				RepeatedStudy
495	2020/02/26	77	F	141.4	58.2	1.51194	29.1088	PH, SSc	79	112	74	2021/11/16	20.9667	629	no	0		2021/11/16	629	20.9667	no	0	yes	no	no	4.2	12.1	1.03	39.9	0.29	２内科	57.5	2020/02/04	238.26	no	5.47336	yes	no	yes	no	no	yes	yes	189.2	5.2428	22	yes	no	FirstStudy
496	2020/02/26	71	M	162.9	64.7	1.71105	24.3816	PAF, Post PMI, ESKD	87	118	69	2020/10/21	7.93333	238	no	0		2020/10/21	238	7.93333	yes	1	yes	yes	yes	3.6	11.3	7.85	5.99	0.23	２内科	30	2020/02/27	715.41	yes	6.57286	yes	no	no	yes	yes	no	yes	610.5	6.41428	1	yes	yes	FirstStudy
497	2020/02/26	77	F										-24582.7	-737481																	２外科			78.24	no	4.35978	no				no			57.6	4.05352				RepeatedStudy
498	2020/02/26	70	M	164.1	68.1	1.76188	25.2889	Cardiac sarcoidosis	74	133	78	2020/08/01	5.23333	157	yes	1	HF	2021/11/16	629	20.9667	no	0	yes	no	no	3.8	11.2	2.27	23.38	0.03	２内科	32	2020/02/26	285.83	yes	5.6554	yes	yes	yes	no	yes	yes	no	219.1	5.38953	0	yes	yes	FirstStudy
499	2020/02/26	81	M	155.3	58.8	1.59266	24.38	VT	75	121	56	2020/03/26	0.966667	29	no	0		2020/03/26	29	0.966667	no	0	yes	yes	no	3.4	10.8	2.35	21.58	0.25	２内科	38	2020/02/28	285.62	yes	5.65466	yes	no	no	no	yes	no	no	215.8	5.37435	2	yes	yes	FirstStudy
500	2020/02/26	62	F	149.9	52.1	1.47288	23.1865	SSc, PH	77	109	62	2021/02/04	11.4667	344	no	0		2021/02/04	344	11.4667	no	0	no	no	no	4.3	14.6	0.59	78.11	0.11	１内科	57.5	2020/02/27	67.63	no	4.21405	no	yes	yes	yes	no	yes	yes	38.8	3.65842	1	yes	yes	FirstStudy
501	2020/02/26	67	M	162	72	1.8	27.4348	尿管癌再発				2020/05/15	2.63333	79	no	0		2020/05/15	79	2.63333	yes	1	no	no	no	3.9	9.6	1.6	34.71	7.28	泌尿器科	57.5	2020/02/27	106.46	no	4.66777	no	yes	yes	no	no	yes	no	35.6	3.57235	1	yes	yes	FirstStudy
502	2020/02/27	67	F	157	46	1.41637	18.662	SLE				2021/12/02	21.4667	644	no	0		2021/12/02	644	21.4667	no	0	no	no	no		10.2	0.68	65.4	0.04	１内科	57.5	2019/12/05	140.89	no	4.94798	no	yes	yes	yes	no	yes	yes	120.8	4.79414	84	no	no	FirstStudy
503	2020/02/27	74	F	146	31	1.12126	14.5431	SSc				2021/02/25	12.1333	364	no	0		2021/02/25	364	12.1333	no	0	yes	no	no	3.7	10.8	1.01	41.23	0.07	１内科	57.5	2020/02/27	65.74	no	4.18571	no	yes	yes	yes	no	yes	yes	48.2	3.87536	0	yes	yes	FirstStudy
504	2020/02/27	72	F	150	44	1.35401	19.5556	右乳癌				2021/04/22	14	420	no	0		2021/04/22	420	14	no	0	no	no	no	3.9	9.7	0.51	87.76	0.32	２外科	57.5	2019/12/11	67.36	no	4.21005	no	yes	yes	yes	no	yes	yes	32.9	3.49347	78	no	no	FirstStudy
505	2020/02/27	60	M	172	76	1.90555	25.6896	甲状腺癌				2021/11/26	21.2667	638	no	0		2021/11/26	638	21.2667	no	0	no	no	no	4	12.3	0.95	63.36	0.09	血内科	55	2021/01/09	22.6	no	3.11795	no	yes	yes	yes	no	yes	yes	20.5	3.02042	317	no	no	FirstStudy
506	2020/02/27	53	F	152	76	1.79134	32.8947	平滑筋肉腫	87	122	79	2021/10/13	19.8	594	no	0		2021/10/13	594	19.8	no	0	yes	no	no	4	12.9	1.04	43.95	0.47	血内科	60	2020/02/27	26.34	no	3.27109	no	yes	yes	yes	no	yes	yes	24	3.17805	0	yes	yes	FirstStudy
507	2020/02/27	64	M	172	66.9	1.78783	22.6136	皮膚潰瘍、膿瘍、Post MVP	56	98	45	2021/11/16	20.9333	628	no	0		2021/11/16	628	20.9333	no	0	yes	yes	yes	2.6	9.3	6.83	7.19	18.48	皮膚科	27	2020/02/18	3206.29	yes	8.07287	yes	no	no	no	yes	no	no	1362.8	7.2173	9	yes	yes	FirstStudy
508	2020/02/27	67	M	167	68	1.77608	24.3824	MDS	75	107	54	2021/10/18	19.9667	599	no	0		2021/10/18	599	19.9667	no	0	no	no	no	4	10.5	0.89	65.93	0.14	血内科	55	2020/02/26	72.97	no	4.29005	no	yes	yes	yes	no	yes	yes	62.1	4.12875	1	yes	yes	FirstStudy
509	2020/02/27	82	M	160	55.6	1.57198	21.7187	器質化肺炎				2020/12/22	9.96667	299	no	0		2020/12/22	299	9.96667	no	0	no	no	no	3	11.7	0.98	55.99	5.16	２外科	57.5	2020/02/27	145.99	no	4.98354	no	yes	yes	yes	no	yes	yes	101.9	4.62399	0	yes	yes	FirstStudy
510	2020/02/27	66	M	166.1	46.6	1.46631	16.8907	SSc	107	116	75	2021/04/01	13.3	399	no	0		2021/04/01	399	13.3	no	0	no	no	no	4	13	0.59	103.82	0.21	１内科	45	2020/03/02	42.56	no	3.75091	no	yes	yes	yes	no	yes	yes	33.7	3.5175	4	yes	yes	FirstStudy
511	2020/02/27	61	F	152.5	65.3	1.66318	28.0785	右中葉肺癌	74	135	81	2021/09/09	18.6667	560	no	0		2021/09/09	560	18.6667	no	0	no	no	no	4.4	14.7	0.6	77.05	0.08	２外科	55	2020/02/27	17.41	no	2.85704	no	yes	yes	yes	no	yes	yes	8.3	2.11626	0	yes	yes	FirstStudy
512	2020/02/27	30	M	173.6	64.8	1.76771	21.5018	好酸球性多発血管炎性肉芽腫症	69	116	79	2021/10/29	20.3333	610	no	0		2021/10/29	610	20.3333	no	0	no	no	no	4.7	14.9	0.87	85.12	0.03	１内科	55	2019/08/21	5.81	no	1.75958	no	yes	yes	yes	no	yes	yes	2.4	0.875469	190	no	no	FirstStudy
513	2020/02/27	85	M	158.4	49	1.46833	19.5293	右上葉肺癌				2020/06/20	3.8	114	no	0		2020/06/20	114	3.8	yes	1	yes	no	no	3.7	14.8	1.09	49.33	0.33	２外科	55	2020/02/27	101.34	no	4.61848	no	yes	yes	no	no	yes	no	65.8	4.18662	0	yes	yes	FirstStudy
514	2020/02/28	79	F										-24582.8	-737483																	３内科			90.87	no	4.50943	no				no			47	3.85015				RepeatedStudy
515	2020/02/28	81	F	148.5	48.8	1.4188	22.1293	SSc	73	147	84	2020/03/10	0.366667	11	no	0		2020/03/10	11	0.366667	no	0	yes	no	no	3.8	13	0.55	78.12	0.02	１内科	55	2020/02/28	45.65	no	3.821	no	yes	yes	yes	no	yes	yes	30.9	3.43076	0	yes	yes	FirstStudy
516	2020/02/28	73	F	158	67	1.7148	26.8386	卵巣癌				2021/11/22	21.1	633	no	0		2021/11/22	633	21.1	no	0	no	no	no	4.3	14	0.72	59.94	0.34	２外科	55	2020/02/27	1.74	no	0.553885	no	yes	yes	yes	no	yes	yes	6.6	1.88707	1	yes	yes	FirstStudy
517	2020/02/28	67	F	149	50	1.43856	22.5215	悪性リンパ腫				2021/11/29	21.3333	640	no	0		2021/11/29	640	21.3333	no	0	no	no	no	4.5	14.6	0.77	57.09	0.03	血内科	57.5	2020/03/03	22.6	no	3.11795	no	yes	yes	yes	no	yes	yes	28.2	3.33932	4	yes	yes	FirstStudy
518	2020/03/02	83	F	135	45	1.29904	24.6914	SSc, PH	90	120	50	2021/03/29	13.0667	392	no	0		2021/03/29	392	13.0667	no	0	yes	no	no	4.1	10.8	0.91	44.72	0.06	１内科	60	2020/06/15	79.81	no	4.37965	no	yes	yes	yes	no	yes	yes	78	4.35671	105	no	no	FirstStudy
519	2020/03/02	78	F	140.9	46.6	1.35051	23.4727	Syncope	80	164	79	2021/06/25	16	480	no	0		2021/06/25	480	16	no	0	no	no	no	4.4	13.7	0.78	53.88	0.14	２内科	55	2020/03/02	30.07	no	3.40353	no	yes	yes	yes	no	yes	yes	28.1	3.33577	0	yes	yes	FirstStudy
520	2020/03/02	72	M	155	44	1.37639	18.3143	右上葉肺癌				2020/04/26	1.83333	55	no	0		2020/04/26	55	1.83333	yes	1	no	no	no	4.2	11.1	0.62	95.91	0.11	２外科	55	2020/02/25	89.09	no	4.48965	no	yes	yes	no	no	yes	no	61.5	4.11904	6	yes	yes	FirstStudy
521	2020/03/02	15	F	155	41.7	1.33993	17.3569	Ewing sarcoma	96	90	44	2021/11/04	20.4	612	no	0		2021/11/04	612	20.4	no	0	no	no	no	4.1	7.9	0.29		0.48	小児科	52	2020/02/28	6.1	no	1.80829	no	yes	yes	yes	no	yes	yes	12.8	2.54945	3	yes	yes	FirstStudy
522	2020/03/02	77	F										-24582.9	-737486																	２外科			64.12	no	4.16076	no				no			67.4	4.21065				RepeatedStudy
523	2020/03/02	67	M	168.7	89	2.04221	31.2723	ICM, Post PCI, VT	75	138	83	2021/01/14	10.6	318	yes	1	HF	2021/10/12	589	19.6333	no	0	yes	no	no	4.2	14.5	0.9	65.13	0.25	２内科	20	2020/03/03	303.08	yes	5.714	yes	yes	yes	no	yes	yes	no	296.6	5.69238	1	yes	yes	FirstStudy
524	2020/03/02	60	M										-24582.9	-737486																	呼吸器科			31.21	no	3.44074	no				no			14.8	2.69463				RepeatedStudy
525	2020/03/03	77	M										-24582.9	-737487																	２外科			678.49	yes	6.51987	yes				yes			677.8	6.51885				RepeatedStudy
526	2020/03/03	76	F										-24582.9	-737487																	２外科			75.61	no	4.32559	no				no			58.2	4.06389				RepeatedStudy
527	2020/03/03	69	M										-24582.9	-737487																	２外科			54.83	no	4.00424	no				no			68	4.21951				RepeatedStudy
528	2020/03/03	52	F	158.8	59.3	1.61734	23.5155	右中葉肺癌、術前	77	139	94	2021/10/26	20.0667	602	no	0		2021/10/26	602	20.0667	no	0	no	no	no	4.5	12.5	0.51	96.35	0.02	２外科	50	2020/03/03	38.04	no	3.63864	no	yes	yes	yes	no	yes	yes	41.9	3.73529	0	yes	yes	FirstStudy
529	2020/03/03	79	F	155	65.9	1.68445	27.4298	左下葉肺癌疑い				2021/09/22	18.9333	568	no	0		2021/09/22	568	18.9333	no	0	yes	no	no	4.1	13.1	0.58	74.24	0.02	２外科	55	2020/03/03	35.49	no	3.56925	no	yes	yes	yes	no	yes	yes	45.5	3.81771	0	yes	yes	FirstStudy
530	2020/03/03	46	M	162	66.7	1.73248	25.4153	ESKD	79	141	80	2021/11/18	20.8333	625	no	0		2021/11/18	625	20.8333	no	0	no	no	yes	4.7	12	11.24	4.58	0.11	２内科	53	2020/03/03	341.56	yes	5.83352	yes	no	no	no	yes	no	no	266.9	5.58687	0	yes	yes	FirstStudy
531	2020/03/03	65	F	154.9	37.2	1.26516	15.5039	SSc, RA, PH s/o	80	121	76	2021/11/11	20.6	618	no	0		2021/11/11	618	20.6	no	0	no	no	no	4.6	12.1	0.57	80.02	0.01	１内科	52.5	2020/03/04	85.76	no	4.45155	no	yes	yes	yes	no	yes	yes	78.6	4.36437	1	yes	yes	FirstStudy
532	2020/03/03	76	F	151.2	45.3	1.37935	19.815	直腸癌術後再発	69	101	60	2021/11/18	20.8333	625	no	0		2021/11/18	625	20.8333	no	0	no	no	no	4	12.4	0.79	53.54	0.03	血内科	55	2019/06/06	71.64	no	4.27165	no	yes	yes	yes	no	yes	yes	62.5	4.13517	271	no	no	FirstStudy
533	2020/03/03	66	M	168.9	59.8	1.675	20.9624	DCM, Post Mitral clip, AF				2020/09/25	6.86667	206	yes	1	HF	2021/11/16	623	20.7667	no	0	no	yes	no		15.8	1.74	31.8		２内科	17.5	2020/03/03	659.88	yes	6.49206	yes	yes	yes	no	yes	yes	no	662.5	6.49602	0	yes	yes	FirstStudy
534	2020/03/03	70	F	151	42.8	1.33986	18.7711	肝細胞癌	69	111	67	2020/08/08	5.26667	158	no	0		2020/08/08	158	5.26667	yes	1	no	no	no	2.5	10.6	1.36	30.26		３内科			125.07	no	4.82887	no	yes	yes	no	no	yes	no	114.5	4.74057				FirstStudy
535	2020/03/03	55	M	181.5	96.7	2.20801	29.3544	肝硬変	101	130	92	2020/06/28	3.9	117	no	0		2020/06/28	117	3.9	yes	1	yes	no	no	3.4	14.3	0.99	62.1	0.52	３内科	57.5	2020/03/02	91.12	no	4.51218	no	yes	yes	no	no	yes	no	35.7	3.57515	1	yes	yes	FirstStudy
536	2020/03/03	67	M	161	85	1.94972	32.7919	U-AP	82	125	63	2020/09/09	6.33333	190	no	0		2020/09/09	190	6.33333	no	0	yes	no	no	3.2	10.7	2.52	21.11	2.58	２内科	45	2020/03/03	40.59	no	3.70352	no	yes	yes	yes	no	yes	yes	12.8	2.54945	0	yes	yes	FirstStudy
537	2020/03/03	72	F	153.2	54.4	1.52152	23.1783	右肺癌				2021/09/16	18.7333	562	no	0		2021/09/16	562	18.7333	no	0	no	no	no	4	14.1	0.62	70.88	0.01	２外科	55	2020/03/03	16.83	no	2.82316	no	yes	yes	yes	no	yes	yes	25.4	3.23475	0	yes	yes	FirstStudy
538	2020/03/03	73	F	142.8	39	1.24378	19.1253	AP s/o	80	156	91	2020/03/31	0.933333	28	no	0		2020/03/31	28	0.933333	no	0	yes	no	no	4.1	12.2	0.64	68.19	0.04	２内科	55	2020/03/03	32.92	no	3.49408	no	yes	yes	yes	no	yes	yes	21.9	3.08649	0	yes	yes	FirstStudy
539	2020/03/03	72	M	175	66	1.79118	21.551	右腎癌、転移性脳腫瘍	72	128	70	2021/08/12	17.5667	527	no	0		2021/08/12	527	17.5667	yes	1	no	no	no	3.7	13.8	1.28	43.4	1.95	泌尿器科			140.67	no	4.94642	no	yes	yes	no	no	yes	no	20.9	3.03975				FirstStudy
540	2020/03/03	73	M	161	51	1.51024	19.6752	声門下癌	96	123	70	2020/12/20	9.73333	292	no	0		2020/12/20	292	9.73333	yes	1	no	no	no	3.9	12.2	0.7	83.65	0.17	耳鼻科			34.06	no	3.52812	no	yes	yes	no	no	yes	no	37.3	3.61899				FirstStudy
541	2020/03/03	72	M	160	62	1.65999	24.2187	左上葉肺癌	59	140	66	2021/11/25	21.0667	632	no	0		2021/11/25	632	21.0667	no	0	yes	no	no	4.2	12.5	1.2	46.57	0.18	２外科	55	2020/02/14	360.41	yes	5.88724	yes	no	no	no	no	yes	yes	88.5	4.483	18	yes	no	FirstStudy
542	2020/03/03	68	M										-24582.9	-737487																	２外科			194.04	no	5.26806	no				no			130.7	4.8729				RepeatedStudy
543	2020/03/03	82	M	166	58	1.63537	21.048	右中葉肺癌				2021/10/25	20.0333	601	no	0		2021/10/25	601	20.0333	no	0	no	no	no	4	14.6	0.66	86.29	0.25	２外科	55	2020/03/03	26.92	no	3.29287	no	yes	yes	yes	no	yes	yes	30.5	3.41773	0	yes	yes	FirstStudy
544	2020/03/04	77	F	152.3	55.4	1.53092	23.8842	右上葉肺癌術前	65	115	69	2021/10/06	19.3667	581	no	0		2021/10/06	581	19.3667	no	0	yes	no	no	4.2	12.7	0.86	48.61	0.03	２外科	55	2019/11/26	2.91	no	1.06815	no	yes	yes	yes	no	yes	yes	18.4	2.91235	99	no	no	FirstStudy
545	2020/03/04	70	F	143	52	1.4372	25.4291	左乳癌				2021/11/10	20.5333	616	no	0		2021/11/10	616	20.5333	no	0	yes	no	no	3.9	13.8	0.68	64.59	0.15	放射線科	57.5	2020/03/04	20.3	no	3.01062	no	yes	yes	yes	no	yes	yes	26.2	3.26576	0	yes	yes	FirstStudy
546	2020/03/04	79	M	165	68.9	1.77705	25.3076	Post PCI	56	103	56	2020/03/06	0.0666667	2	no	0		2020/03/06	2	0.0666667	no	0	yes	no	no	4.2	14.5	1.37	39.23	0.02	２内科	55	2020/03/04	50.67	no	3.92533	no	yes	yes	yes	no	yes	yes	51.4	3.93964	0	yes	yes	FirstStudy
547	2020/03/04	63	F	165.2	63.8	1.71106	23.3776	PAF, DCM	61	115	67	2021/11/11	20.5667	617	no	0		2021/11/11	617	20.5667	no	0	yes	yes	no	4.3	13.7	0.9	48.99	0.03	２内科	35	2020/03/05	205.09	no	5.32345	yes	no	yes	no	no	yes	yes	169.3	5.13167	1	yes	yes	FirstStudy
548	2020/03/04	50	F	148	37	1.23333	16.8919	ASO, ESKD	93	129	78	2021/11/18	20.8	624	no	0		2021/11/18	624	20.8	no	0	no	no	yes	2.7	11.3	7.6	5.07	12.15	２内科	37.5	2020/03/04	106.7	no	4.67002	no	yes	yes	yes	no	yes	yes	65.7	4.1851	0	yes	yes	FirstStudy
549	2020/03/05	53	M	168	67	1.76824	23.7387	SSc, IP				2021/03/10	12.3333	370	no	0		2021/03/10	370	12.3333	no	0	no	no	no	4	14.1	0.89	70.52	0.03	１内科	55	2020/03/05	0	no		no	yes	yes	yes	no	yes	yes	9.2	2.2192	0	yes	yes	FirstStudy
550	2020/03/05	75	M	156	54.3	1.53395	22.3126	胸腺癌	91	122	67	2021/02/16	11.6	348	no	0		2021/02/16	348	11.6	no	0	yes	no	no	4.2	12.2	0.81	70.76	0.73	２外科	32	2020/03/12	218.17	no	5.38527	yes	no	yes	no	no	yes	yes	178.7	5.18571	7	yes	yes	FirstStudy
551	2020/03/05	77	F	140	32	1.11555	16.3265	右肺癌疑い				2020/08/17	5.5	165	yes	1	HF	2021/11/22	627	20.9	no	0	yes	no	no	4.3	13.9	0.65	66.02	0.07	２外科	31	2020/03/05	383.23	yes	5.94864	yes	yes	yes	no	yes	yes	no	325.9	5.78659	0	yes	yes	FirstStudy
552	2020/03/05	60	M										-24583	-737489																	血内科			53.44	no	3.97856	no				no			21.7	3.07731				RepeatedStudy
553	2020/03/05	82	M	163	60.9	1.66055	22.9214	脳梗塞	110	144	94	2020/10/29	7.93333	238	no	0		2020/10/29	238	7.93333	no	0	no	no	no	4	16.3	1.4	37.9	3.2	脳外科	43	2020/03/05	66.01	no	4.18981	no	yes	yes	yes	no	yes	yes	31.6	3.45316	0	yes	yes	FirstStudy
554	2020/03/05	56	M	164.3	70.3	1.7912	26.0424	AP	78	118	53	2021/10/01	19.1667	575	no	0		2021/10/01	575	19.1667	no	0	yes	no	no	4.4	15.7	0.73	86.22	0.06	２内科	55	2020/02/28	25.77	no	3.24921	no	yes	yes	yes	no	yes	yes	25.1	3.22287	6	yes	yes	FirstStudy
555	2020/03/05	81	M	149.4	39	1.2722	17.4728	右上葉肺癌術後				2020/03/13	0.266667	8	no	0		2020/03/13	8	0.266667	no	0	no	no	no	3.6	11.5	0.62	92.72	0.34	２外科	55	2020/03/05	82.15	no	4.40855	no	yes	yes	yes	no	yes	yes	29.6	3.38777	0	yes	yes	FirstStudy
556	2020/03/05	48	M	165	67	1.75238	24.6097	胸腺過形成				2020/08/20	5.6	168	no	0		2020/08/20	168	5.6	no	0	no	no	no	4.4	14.7	0.78	83.82	0.05	２外科	55	2020/03/05	5.52	no	1.70838	no	yes	yes	yes	no	yes	yes	2	0.693147	0	yes	yes	FirstStudy
557	2020/03/05	70	M	159.2	63.8	1.6797	25.173	右下葉肺癌疑い				2020/07/14	4.36667	131	no	0		2020/07/14	131	4.36667	no	0	no	no	no	4.3	15.2	0.91	63.54	0.03	２外科	50	2020/03/05	22.03	no	3.09241	no	yes	yes	yes	no	yes	yes	15.6	2.74727	0	yes	yes	FirstStudy
558	2020/03/06	92	F	142	48	1.37598	23.8048	Post PMI, AVB	84	130	60	2021/12/03	21.2333	637	no	0		2021/12/03	637	21.2333	no	0	yes	yes	no	4.3	12.1	1.04	37.51	0.07	２内科	55	2018/01/24	109.59	no	4.69675	no	yes	yes	yes	no	yes	yes	83.7	4.42724	772	no	no	FirstStudy
559	2020/03/06	77	M										-24583	-737490																	皮膚科			130.55	no	4.87176	no				no			114.3	4.73883				RepeatedStudy
560	2020/03/06	83	M	172	69.1	1.81699	23.3572	IgA血管炎, OMI	66	113	75	2021/11/02	20.2	606	no	0		2021/11/02	606	20.2	no	0	yes	no	no	2.8	9.5	1.39	38.07	1.86	１内科	45	2020/03/06	84.99	no	4.44253	no	yes	yes	yes	no	yes	yes	46.5	3.83945	0	yes	yes	FirstStudy
561	2020/03/06	69	F	151.2	46	1.38996	20.1212	SSc, IP	77	105	64	2021/06/17	15.6	468	no	0		2021/06/17	468	15.6	no	0	no	no	no	3.9	12.6	0.77	56.61	0.03	１内科	57.5	2020/03/06	16.83	no	2.82316	no	yes	yes	yes	no	yes	yes	15.8	2.76001	0	yes	yes	FirstStudy
562	2020/03/06	44	M										-24583	-737490																	１内科			9.88	no	2.29051	no				no			2.3	0.832909				RepeatedStudy
563	2020/03/06	66	M	167	56	1.61176	20.0796	右上葉肺癌				2020/07/21	4.56667	137	no	0		2020/07/21	137	4.56667	yes	1	yes	no	no	3.5	8.7	1.14	50.51	0.66	呼吸器科	60	2020/04/01	117.17	no	4.76363	no	yes	yes	no	no	yes	no	89.7	4.49647	26	yes	no	FirstStudy
564	2020/03/09	83	F	144.8	45.7	1.35579	21.7961	Complete AVB	53	133	60	2021/11/15	20.5333	616	no	0		2021/11/15	616	20.5333	no	0	yes	no	no	4.2	8.7	1.04	38.64	0.05	２内科	60	2020/03/10	459.22	yes	6.12953	yes	no	no	no	yes	no	no	422.3	6.04572	1	yes	yes	FirstStudy
565	2020/03/09	1	F	88	11.4	0.527889	14.7211	Osteomelitis				2021/09/27	18.9	567	no	0		2021/09/27	567	18.9	no	0	no	no	no	4.1	14.4	0.29		0.09	２外科			22.89	no	3.1307	no	yes	yes	yes	no	yes	yes	18.4	2.91235				FirstStudy
566	2020/03/09	73	M	166.9	71.7	1.82321	25.7399	内頸動脈狭窄症	108	98	53	2020/04/01	0.766667	23	no	0		2020/04/01	23	0.766667	no	0	no	no	no	3.8	11.4	0.82	70.36	0.4	脳外科	47.5	2020/02/17	39.17	no	3.66791	no	yes	yes	yes	no	yes	yes	25.2	3.22684	21	yes	no	FirstStudy
567	2020/03/09	90	M	153.8	58	1.57413	24.5197	advanced AVB, Pre PMI	40	127	63	2021/07/23	16.7	501	no	0		2021/07/23	501	16.7	yes	1	no	no	no	3.4	11.9	0.85	63.7	0.03	２内科	52	2020/03/10	153	no	5.03044	no	yes	yes	no	no	yes	no	121.4	4.79909	1	yes	yes	FirstStudy
568	2020/03/09	77	M	168	55	1.60208	19.487	Pre PMI, Complete AVB, AF, CHF	80	107	55	2021/09/06	18.2	546	no	0		2021/09/06	546	18.2	no	0	yes	yes	no	2.8	12.6	1.03	53.99	0.91	２内科	47	2020/03/04	273.92	yes	5.61284	yes	no	no	no	no	yes	yes	167.1	5.11859	5	yes	yes	FirstStudy
569	2020/03/09	77	F										-24583.1	-737493																	２外科			131.01	no	4.87527	no				no			111.7	4.71582				RepeatedStudy
570	2020/03/09	75	M	173.4	48.3	1.52527	16.0638	RA, IP	100	101	61	2021/10/25	19.8333	595	no	0		2021/10/25	595	19.8333	no	0	no	no	no	2.4	12	1.04	53.83	7.82	１内科	55	2020/03/06	82.67	no	4.41486	no	yes	yes	yes	no	yes	yes	16.2	2.78501	3	yes	yes	FirstStudy
571	2020/03/09	40	F	152.1	40.1	1.30162	17.3335	SLE	67	147	101	2021/10/25	19.8333	595	no	0		2021/10/25	595	19.8333	no	0	no	no	no	4.3	14.6	0.81	62.63	0.01	１内科	55	2020/03/04	11.04	no	2.40153	no	yes	yes	yes	no	yes	yes	13.8	2.62467	5	yes	yes	FirstStudy
572	2020/03/09	69	M	171	55	1.61632	18.8092	EAP, Post	54	171	80	2021/11/09	20.3333	610	no	0		2021/11/09	610	20.3333	no	0	yes	no	no	4.3	12	0.83	70.56	0.01	２内科	57.5	2020/03/09	32.07	no	3.46792	no	yes	yes	yes	no	yes	yes	29.6	3.38777	0	yes	yes	FirstStudy
573	2020/03/09	59	F	155	91	1.97941	37.8772	DM、高度肥満	100	130	81	2021/11/18	20.6333	619	no	0		2021/11/18	619	20.6333	no	0	yes	no	no	4.1	12	0.96	46.52		１内科	51	2020/03/23	18.56	no	2.92101	no	yes	yes	yes	no	yes	yes	5.5	1.70475	14	yes	yes	FirstStudy
574	2020/03/10	70	M	171	67	1.78396	22.913	OMI, Post PCI				2021/11/16	20.5333	616	no	0		2021/11/16	616	20.5333	no	0	yes	no	no	4.6	16.1	1.05	54.33	0.02	２内科	41	2020/03/10	96.64	no	4.57099	no	yes	yes	yes	no	yes	yes	67.3	4.20916	0	yes	yes	FirstStudy
575	2020/03/10	70	F	145	48	1.39044	22.83	Post AVR	70	178	90	2021/11/02	20.0667	602	no	0		2021/11/02	602	20.0667	no	0	yes	no	no	4.4	14	0.79	54.81	0.15	２内科	60	2020/03/10	30.64	no	3.42231	no	yes	yes	yes	no	yes	yes	44.1	3.78646	0	yes	yes	FirstStudy
576	2020/03/10	88	M	164	60	1.65328	22.3081	AP				2021/10/22	19.7	591	no	0		2021/10/22	591	19.7	no	0	no	no	no	4.1	11.7	0.97	55.49	0.04	２内科	57.5	2020/03/10	106.94	no	4.67227	no	yes	yes	yes	no	yes	yes	81.6	4.40183	0	yes	yes	FirstStudy
577	2020/03/10	69	M	166	79	1.90861	28.6689	severe AS, Post MVP	84	127	73	2021/10/19	19.6	588	no	0		2021/10/19	588	19.6	no	0	yes	yes	no	4.9	15.1	0.84	69.65	0.06	２内科	47.5	2020/03/10	146.43	no	4.98655	no	yes	yes	yes	no	yes	yes	90.7	4.50756	0	yes	yes	FirstStudy
578	2020/03/10	46	M	179	73.1	1.90649	22.8145	多発筋炎	92	106	66	2021/04/08	13.1333	394	no	0		2021/04/08	394	13.1333	no	0	no	no	no	2.7	12.6	0.75	88.57	2.21	１内科	55	2020/03/10	34.92	no	3.55306	no	yes	yes	yes	no	yes	yes	27.7	3.32143	0	yes	yes	FirstStudy
579	2020/03/10	77	M	154.4	60	1.60416	25.1685	濾胞性リンパ腫, severe AS	83	115	68	2021/12/01	21.0333	631	no	0		2021/12/01	631	21.0333	no	0	no	no	no	3.6	14.2	1.02	54.57	0.55	血内科	47.5	2020/02/27	227.91	no	5.42895	yes	no	yes	no	yes	no	no	219	5.38907	12	yes	yes	FirstStudy
580	2020/03/10	64	F	150.9	47.8	1.41549	20.9918	RA, SSc	74	128	66	2021/11/08	20.2667	608	no	0		2021/11/08	608	20.2667	no	0	yes	no	no	4.4	13.1	0.8	55.47	0.01	１内科	60	2020/01/09	135.98	no	4.91251	no	yes	yes	yes	no	yes	yes	64.6	4.16821	61	no	no	FirstStudy
581	2020/03/10	79	F	154	40	1.30809	16.8663	肺癌				2021/10/07	19.2	576	no	0		2021/10/07	576	19.2	no	0	yes	no	no	3.8	12.9	0.64	66.66	0.1	２外科	57.5	2020/04/14	185.45	no	5.22279	no	yes	yes	yes	no	yes	yes	117.1	4.76303	35	no	no	FirstStudy
582	2020/03/10	53	F	153.9	53.7	1.51515	22.6724	SSc	63	153	88	2021/09/02	18.0333	541	no	0		2021/09/02	541	18.0333	no	0	no	no	no	4.2	14.3	0.52	93.81	0.04	１内科			24.33	no	3.19171	no	yes	yes	yes	no	yes	yes	17.8	2.8792				FirstStudy
583	2020/03/10	69	M	170	67	1.77873	23.1834	胃癌	68	113	70	2020/04/17	1.26667	38	no	0		2020/04/17	38	1.26667	yes	1	yes	no	no	2.9	8	1.16	48.93	3.45	３内科	55	2017/08/24	159.29	no	5.07073	no	yes	yes	no	no	yes	no	83	4.41884	929	no	no	FirstStudy
584	2020/03/10	88	M										-24583.1	-737494																	２内科			170.01	no	5.13586	no				no			161.2	5.08265				RepeatedStudy
585	2020/03/10	61	M	162.9	52.7	1.54424	19.8595	右肺癌術前				2021/08/09	17.2333	517	no	0		2021/08/09	517	17.2333	yes	1	no	no	no	4.6	14.9	0.84	72.15	0.28	２外科	57.5	2020/03/10	22.03	no	3.09241	no	yes	yes	no	no	yes	no	16.6	2.8094	0	yes	yes	FirstStudy
586	2020/03/10	77	M	161	68	1.74388	26.2336	左下葉肺癌				2021/11/18	20.6	618	no	0		2021/11/18	618	20.6	no	0	no	no	no	3.9	13.8	0.63	92.45	0.26	２外科	55	2020/02/25	22.03	no	3.09241	no	yes	yes	yes	no	yes	yes	20.7	3.03013	14	yes	yes	FirstStudy
587	2020/03/10	49	M	171	99	2.16852	33.8566	ESKD	78	154	107	2021/09/02	18.0333	541	no	0		2021/09/02	541	18.0333	no	0	yes	no	no	2.6	13.5	8.34	6.24	0.06	２内科	55	2020/03/10	104.27	no	4.64698	no	yes	yes	yes	no	yes	yes	76.1	4.33205	0	yes	yes	FirstStudy
588	2020/03/10	48	M	167.5	76.4	1.8854	27.231	胸腺腫				2020/05/20	2.36667	71	no	0		2020/05/20	71	2.36667	no	0	no	no	no	4.5	16.1	0.89	72.55	0.07	２外科	50	2020/03/10	0.87	no	-0.139262	no	yes	yes	yes	no	yes	yes	2.9	1.06471	0	yes	yes	FirstStudy
589	2020/03/10	82	M	170	64	1.73845	22.1453	SSc, IP	75	128	69	2020/04/09	1	30	no	0		2020/04/09	30	1	yes	1	yes	no	no	1.9	7.3	4.72	10.03	5.38	２内科	50	2020/03/10	3534.89	yes	8.17044	yes	no	no	yes	yes	no	yes	2435.8	7.79803	0	yes	yes	FirstStudy
590	2020/03/10	63	M	164	81	1.92094	30.116	右腎癌				2020/04/07	0.933333	28	no	0		2020/04/07	28	0.933333	no	0	yes	no	no	3.8	11.5	1.81	30.87	1.12	泌尿器科	55	2020/03/23	69.77	no	4.2452	no	yes	yes	yes	no	yes	yes	39.1	3.66612	13	yes	yes	FirstStudy
591	2020/03/10	87	M	156	64	1.66533	26.2985	Advanced AVB, AS	75	151	60	2021/07/16	16.4333	493	no	0		2021/07/16	493	16.4333	no	0	yes	no	no	3	9.9	1.52	34.06	2.74	泌尿器科	55	2020/03/11	452.72	yes	6.11527	yes	no	no	no	yes	no	no	344.7	5.84267	1	yes	yes	FirstStudy
592	2020/03/11	70	F	139	51.4	1.40876	26.6032	severe AS	57	118	51	2021/01/04	9.96667	299	yes	1	HF	2021/10/07	575	19.1667	no	0	yes	no	yes	3.7	11.1	6.77	5.23	0.92	２内科	42.5	2020/03/06	749.33	yes	6.61918	yes	yes	yes	no	yes	yes	no	651.2	6.47882	5	yes	yes	FirstStudy
593	2020/03/11	0	M	48.9	3.1	0.205203	12.9641	21trisomy	148	88	46	2021/09/21	18.6333	559	no	0		2021/09/21	559	18.6333	no	0	no	no	no	3	9.8	0.31		0.08	小児科			42	no	3.73767	no	yes	yes	yes	no	yes	yes	44.6	3.79773				FirstStudy
594	2020/03/11	74	F	151	39	1.279	17.1045	大腸癌	65	133	67	2021/10/06	19.1333	574	no	0		2021/10/06	574	19.1333	no	0	no	no	no	1.8	7.9	1.68	23.63	0.14	２外科	55	2020/03/09	198.01	no	5.28832	no	yes	yes	yes	no	yes	yes	173.7	5.15733	2	yes	yes	FirstStudy
595	2020/03/11	79	F	148	51	1.44799	23.2834	腎細胞癌	88	181	81	2021/12/03	21.0667	632	no	0		2021/12/03	632	21.0667	no	0	yes	no	no	4.7	12.7	0.99	41.36	0.08	泌尿器科	57.5	2020/03/11	74.82	no	4.31509	no	yes	yes	yes	no	yes	yes	48	3.8712	0	yes	yes	FirstStudy
596	2020/03/12	47	F	157	51	1.49136	20.6905	SSc	61	101	68	2021/09/15	18.4	552	no	0		2021/09/15	552	18.4	no	0	no	no	no	4.1	12.8	0.65	76.07	0.02	１内科	55	2020/03/12	30.35	no	3.4128	no	yes	yes	yes	no	yes	yes	12.4	2.5177	0	yes	yes	FirstStudy
597	2020/03/12	40	F	160	44	1.39841	17.1875	SSc				2021/08/19	17.5	525	no	0		2021/08/19	525	17.5	no	0	no	no	no	4.7	13.2	0.7	73.47	0.02	１内科	55	2020/03/12	6.39	no	1.85473	no	yes	yes	yes	no	yes	yes	13.4	2.59525	0	yes	yes	FirstStudy
598	2020/03/12	57	F	161.2	58.3	1.61572	22.4356	AVNRT	84	150	91	2020/06/23	3.43333	103	no	0		2020/06/23	103	3.43333	no	0	no	no	no	4.1	14.9	0.65	71.98	0.04	２内科	55	2020/03/12	29.78	no	3.39384	no	yes	yes	yes	no	yes	yes	11.8	2.4681	0	yes	yes	FirstStudy
599	2020/03/12	62	F	155.1	52.2	1.49965	21.6994	リンパ腫、LV dysfunction	93	92	58	2020/05/16	2.16667	65	no	0		2020/05/16	65	2.16667	yes	1	no	no	no	3.3	8	0.68	66.88	1.78	血内科	53	2020/03/13	357.05	yes	5.87788	yes	no	no	yes	yes	no	yes	301.3	5.70811	1	yes	yes	FirstStudy
600	2020/03/12	77	M	165.8	79	1.90746	28.7381	肺癌術前、僧帽弁形成術後		126	73	2021/06/22	15.5667	467	no	0		2021/06/22	467	15.5667	no	0	yes	no	no	4.7	15.4	0.56	105.16	0.18	２外科	37.5	2020/03/12	28.06	no	3.33435	no	yes	yes	yes	no	yes	yes	37.5	3.62434	0	yes	yes	FirstStudy
601	2020/03/12	48	F	150	60	1.58114	26.6667	前縦隔腫瘍				2021/10/06	19.1	573	no	0		2021/10/06	573	19.1	no	0	no	no	no	4.2	13.4	0.43	118.83	1.76	２外科	57.5	2020/03/12	0	no		no	yes	yes	yes	no	yes	yes	3.2	1.16315	0	yes	yes	FirstStudy
602	2020/03/12	65	M	170.1	70.8	1.82902	24.4695	SSc	84	105	66	2021/11/29	20.9	627	no	0		2021/11/29	627	20.9	no	0	yes	no	no	3.3	13	2.57	20.85	0.07	１内科	55	2020/03/16	54.83	no	4.00424	no	yes	yes	yes	no	yes	yes	45.1	3.80888	4	yes	yes	FirstStudy
603	2020/03/13	72	M	174.7	70.6	1.85096	23.1323	PAF, Pre PMI	81	154	72	2021/11/11	20.2667	608	no	0		2021/11/11	608	20.2667	no	0	yes	yes	yes	3.6	9.9	7.22	6.54	0.21	２内科	57.5	2020/03/13	203.01	no	5.31326	yes	no	yes	no	no	yes	yes	150.2	5.01197	0	yes	yes	FirstStudy
604	2020/03/13	67	M										-24583.2	-737497																	血内科			229.77	no	5.43708	yes				no			178.3	5.18347				RepeatedStudy
605	2020/03/13	46	F	150.2	49.2	1.43274	21.8085	SLE	84	150	90	2021/10/04	19	570	no	0		2021/10/04	570	19	no	0	no	no	no	3.6	10.4	0.64	77.85	0.42	１内科	52.5	2020/03/16	9.59	no	2.26072	no	yes	yes	yes	no	yes	yes	10.7	2.37024	3	yes	yes	FirstStudy
606	2020/03/13	55	F	164.3	75.5	1.85627	27.9687	DM	86	174	95	2021/11/01	19.9333	598	no	0		2021/11/01	598	19.9333	no	0	yes	no	no	2.2	11.6	0.46	106.15	0.28	１内科	55	2020/03/13	61.68	no	4.12196	no	yes	yes	yes	no	yes	yes	58	4.06044	0	yes	yes	FirstStudy
607	2020/03/13	71	M	168	59	1.65932	20.9042	尿管癌				2021/11/20	20.5667	617	no	0		2021/11/20	617	20.5667	no	0	no	no	no	4.4	13.6	1.68	32.36	0.03	泌尿器科			13.36	no	2.59227	no	yes	yes	yes	no	yes	yes	10.5	2.35138				FirstStudy
608	2020/03/13	79	M	152.7	62.9	1.6334	26.9757	AFL	86	120	71	2020/08/03	4.76667	143	no	0		2020/08/03	143	4.76667	no	0	yes	yes	no	3.3	13.2	0.61	95.07	0.49	２内科	50	2021/01/31	515.79	yes	6.2457	yes	no	no	no	yes	no	no	347.8	5.85163	324	no	no	FirstStudy
609	2020/03/16	66	M	154	68.8	1.71555	29.01	AVB, Post CRTD	70	111	58	2021/10/22	19.5	585	no	0		2021/10/22	585	19.5	no	0	yes	yes	no	3.6	14.8	1.24	46.07	0.29	２内科	17.5	2020/03/18	320.97	yes	5.77135	yes	no	no	no	yes	no	no	249.1	5.51785	2	yes	yes	FirstStudy
610	2020/03/16	68	M										-24583.3	-737500																	２外科			68.43	no	4.22581	no				no			18	2.89037				RepeatedStudy
611	2020/03/16	69	F	157	54.2	1.53744	21.9887	AP s/o	76	129	77	2021/10/28	19.7	591	no	0		2021/10/28	591	19.7	no	0	no	no	no	4.1	13.2	0.67	65.91	0.02	２内科	55	2020/03/03	65.74	no	4.18571	no	yes	yes	yes	no	yes	yes	57.1	4.0448	13	yes	yes	FirstStudy
612	2020/03/16	68	M										-24583.3	-737500																	２内科			2979.08	yes	7.99937	yes				yes			676	6.51619				RepeatedStudy
613	2020/03/16	77	F										-24583.3	-737500																	２外科			80.07	no	4.3829	no				no			79.7	4.37827				RepeatedStudy
614	2020/03/16	52	F										-24583.3	-737500																	２内科			87.56	no	4.47232	no				no			53.4	3.97781				RepeatedStudy
615	2020/03/16	65	M	155.3	52.2	1.50062	21.6435	右下葉肺癌	103	132	88	2020/04/27	1.4	42	no	0		2020/04/27	42	1.4	yes	1	no	no	no	3.6	9.8	0.97	60.53	1.56	２外科	55	2020/03/18	2.33	no	0.845868	no	yes	yes	no	no	yes	no	6	1.79176	2	yes	yes	FirstStudy
616	2020/03/16	89	F	150	44.9	1.36778	19.9556	RA	59	137	87	2021/09/02	17.8333	535	no	0		2021/09/02	535	17.8333	no	0	no	no	no	3.7	9.9	0.81	49.78	0.8	１内科	60	2020/03/12	139.56	no	4.93849	no	yes	yes	yes	no	yes	yes	73.4	4.29592	4	yes	yes	FirstStudy
617	2020/03/16	73	M	176.9	70.5	1.86126	22.5286	Syncope, Pre PMI	55	122	66	2021/10/22	19.5	585	no	0		2021/10/22	585	19.5	no	0	no	no	no	4.6	13.4	0.91	62.78	0.07	２内科	55	2020/03/17	0	no		no	yes	yes	yes	no	yes	yes	6.8	1.91692	1	yes	yes	FirstStudy
618	2020/03/16	23	F	140.4	22.5	0.93675	11.4143	先天性筋ジストロフィー	118	103	74	2021/10/30	19.7667	593	no	0		2021/10/30	593	19.7667	no	0	no	no	no	4.2	13	0.06	1265.71	0.04	小児科	55	2020/05/25	3.78	no	1.32972	no	yes	yes	yes	no	yes	yes	6.4	1.8563	70	no	no	FirstStudy
619	2020/03/17	72	F	157	56.1	1.56416	22.7595	右上葉肺癌				2021/10/27	19.6333	589	no	0		2021/10/27	589	19.6333	no	0	yes	no	no	4.8	13.3	0.58	76.24	0.05	２外科	55	2020/03/17	17.12	no	2.84025	no	yes	yes	yes	no	yes	yes	23.7	3.16548	0	yes	yes	FirstStudy
620	2020/03/17	78	M	180	69	1.85742	21.2963	リンパ腫	71	100	65	2021/06/24	15.4667	464	no	0		2021/06/24	464	15.4667	no	0	no	no	no	4.1	13.1	0.9	62.35	0.09	血内科	37.5	2020/03/13	107.18	no	4.67451	no	yes	yes	yes	no	yes	yes	85.7	4.45085	4	yes	yes	FirstStudy
621	2020/03/17	87	M										-24583.4	-737501																	２内科			435.3	yes	6.07604	yes				yes			244.2	5.49799				RepeatedStudy
622	2020/03/17	55	F	163.9	54.8	1.57953	20.3996	SSc, IP, PH	90	111	48	2020/11/24	8.4	252	no	0		2020/11/24	252	8.4	no	0	no	no	no	4.3	12.2	0.49	99.06	0.02	１内科	60	2020/03/17	46.49	no	3.83924	no	yes	yes	yes	no	yes	yes	56.5	4.03424	0	yes	yes	FirstStudy
623	2020/03/17	63	M	164	60	1.65328	22.3081	右肺癌				2021/10/18	19.3333	580	no	0		2021/10/18	580	19.3333	no	0	no	no	no	4.7	13.8	0.95	62.48	0.02	２外科	55	2020/03/17	11.62	no	2.45273	no	yes	yes	yes	no	yes	yes	13.7	2.6174	0	yes	yes	FirstStudy
624	2020/03/17	26	M	175	55	1.63512	17.9592	左自然気胸	75	120	68	2020/04/16	1	30	no	0		2020/04/16	30	1	no	0	no	no	no	4.4	11.3	0.69	114.29	1.1	２外科	55	2020/03/18	38.89	no	3.66074	no	yes	yes	yes	no	yes	yes	27.1	3.29953	1	yes	yes	FirstStudy
625	2020/03/17	81	M	150	46	1.38444	20.4444	肺癌疑い	54	142	66	2020/05/27	2.36667	71	no	0		2020/05/27	71	2.36667	no	0	no	no	no	3.3	11.6	0.8	70.16	0.03	２外科	57.5	2020/03/25	92.63	no	4.52861	no	yes	yes	yes	no	yes	yes	75.1	4.31882	8	yes	yes	FirstStudy
626	2020/03/17	74	F	147	40	1.27802	18.5108	パーキンソン病、喘息疑い				2021/11/17	20.3333	610	no	0		2021/11/17	610	20.3333	no	0	no	no	no	4.3	14	0.68	63.56	0	呼吸器科			44.81	no	3.80243	no	yes	yes	yes	no	yes	yes	45	3.80666				FirstStudy
627	2020/03/17	62	F	150	65	1.6457	28.8889	前縦隔腫瘍				2021/03/22	12.3333	370	no	0		2021/03/22	370	12.3333	no	0	yes	no	no	3.3	11.8	0.6	76.69	0.46	２外科	55	2020/03/10	18.85	no	2.93651	no	yes	yes	yes	no	yes	yes	10.7	2.37024	7	yes	yes	FirstStudy
628	2020/03/17	64	M	174	61	1.71707	20.148	右肺癌				2021/11/28	20.7	621	no	0		2021/11/28	621	20.7	no	0	no	no	no	4.4	14.6	0.58	106.72	0.08	２外科	55	2020/03/17	24.04	no	3.17972	no	yes	yes	yes	no	yes	yes	15.5	2.74084	0	yes	yes	FirstStudy
629	2020/03/17	87	M	150	54	1.5	24	ESKD, Graft obstruction, Post PMI	61	144	72	2020/07/21	4.2	126	no	0		2020/07/21	126	4.2	yes	1	no	no	yes	2.9	10.3	8.37	5.27	9.83	２内科	55	2020/01/22	1147.96	yes	7.04574	yes	no	no	yes	yes	no	yes	428.1	6.05936	55	no	no	FirstStudy
630	2020/03/17	57	F	158	53	1.52516	21.2306	胸腺腫疑い				2021/09/21	18.4333	553	no	0		2021/09/21	553	18.4333	no	0	no	no	no	4.2	12.4	0.55	86.41	0.01	２外科	55	2020/03/17	21.74	no	3.07915	no	yes	yes	yes	no	yes	yes	35.3	3.56388	0	yes	yes	FirstStudy
631	2020/03/18	70	M										-24583.4	-737502																	２内科			353.93	yes	5.8691	yes				yes			231.9	5.44631				RepeatedStudy
632	2020/03/18	78	M	164	68	1.76005	25.2826	AP	83	127	70	2020/07/20	4.13333	124	no	0		2020/07/20	124	4.13333	no	0	yes	no	no	4.2	14.7	1.05	52.67	0.13	２内科	45	2020/03/18	36.05	no	3.58491	no	yes	yes	yes	no	yes	yes	36.4	3.59457	0	yes	yes	FirstStudy
633	2020/03/18	70	M	167.9	66.4	1.75978	23.5541	AP	100	133	100	2020/12/11	8.93333	268	no	0		2020/12/11	268	8.93333	no	0	no	no	no	4.5	13.3	1.09	52.16	0.12	２内科	55	2020/03/18	19.14	no	2.95178	no	yes	yes	yes	no	yes	yes	22.1	3.09558	0	yes	yes	FirstStudy
634	2020/03/18	74	F	144.6	44.6	1.33844	21.3304	PAF, ESKD	103	125	77	2021/11/10	20.0667	602	no	0		2021/11/10	602	20.0667	no	0	no	yes	yes	4.1	10.3	5.58	6.36	0.02	２内科	22.5	2020/03/19	777.31	yes	6.65584	yes	no	no	no	yes	no	no	710.7	6.56625	1	yes	yes	FirstStudy
635	2020/03/18	65	F	166	57	1.62121	20.6852	RA, PH s/o	65	122	75	2021/11/15	20.2333	607	no	0		2021/11/15	607	20.2333	no	0	yes	no	no	3.7	12	0.61	74.3	0.09	１内科	57.5	2020/03/12	29.49	no	3.38405	no	yes	yes	yes	no	yes	yes	30.2	3.40784	6	yes	yes	FirstStudy
636	2020/03/18	81	M	148	43.3	1.33421	19.7681	膀胱癌	86	106	64	2021/11/01	19.7667	593	no	0		2021/11/01	593	19.7667	no	0	no	no	no	4.1	9.2	5.01	9.43	0.42	泌尿器科	47.5	2020/03/23	81.37	no	4.39901	no	yes	yes	yes	no	yes	yes	71	4.26268	5	yes	yes	FirstStudy
637	2020/03/19	63	F	156	61	1.62583	25.0657	SSc	73	154	79	2021/10/07	18.9	567	no	0		2021/10/07	567	18.9	no	0	no	no	no		14.4	0.64	71.13	0.36	１内科	55	2020/03/19	0.29	no	-1.23787	no	yes	yes	yes	no	yes	yes	8.9	2.18605	0	yes	yes	FirstStudy
638	2020/03/19	12	M	155.6	47.3	1.42983	19.5363	AML	86	102	63	2021/10/29	19.6333	589	no	0		2021/10/29	589	19.6333	no	0	no	no	no	4.4	12.8	0.32		0.69	小児科			13.07	no	2.57032	no	yes	yes	yes	no	yes	yes	19.5	2.97041				FirstStudy
639	2020/03/19	56	M										-24583.4	-737503																	２外科			7.85	no	2.06051	no				no			17	2.83321				RepeatedStudy
640	2020/03/19	55	M										-24583.4	-737503																	血内科			48.44	no	3.88033	no				no			48.6	3.88362				RepeatedStudy
641	2020/03/19	57	M	151.1	42.8	1.3403	18.7463	顕微鏡的多発血管炎	80	111	80	2021/11/11	20.0667	602	no	0		2021/11/11	602	20.0667	no	0	no	no	no	3.5	9.3	1.66	34.92	0.23	１内科	50	2020/03/23	70.84	no	4.26042	no	yes	yes	yes	no	yes	yes	62.9	4.14155	4	yes	yes	FirstStudy
642	2020/03/19	61	M	173	68	1.8077	22.7204	右肺癌疑い	76	111	70	2021/11/16	20.2333	607	no	0		2021/11/16	607	20.2333	no	0	no	no	no	4.4	16.2	1	59.62	1.67	２外科	57.5	2020/03/19	22.31	no	3.10504	no	yes	yes	yes	no	yes	yes	3.7	1.30833	0	yes	yes	FirstStudy
643	2020/03/23	72	F	151	45	1.37386	19.736	SSc, 大動脈解離(Stanford B)既往				2021/01/12	9.83333	295	no	0		2021/01/12	295	9.83333	no	0	yes	no	no	3.9	11.9	1.22	33.8	0.34	１内科	55	2019/01/21	157.34	no	5.05841	no	yes	yes	yes	no	yes	yes	129.2	4.86136	427	no	no	FirstStudy
644	2020/03/23	74	F										-24583.6	-737507																	２内科			654.16	yes	6.48335	yes				yes			572.7	6.35036				RepeatedStudy
645	2020/03/23	65	M	172	60	1.69312	20.2812	脳梗塞	66	129	87	2020/04/08	0.533333	16	no	0		2020/04/08	16	0.533333	no	0	no	no	no	3.9	14.1	0.7	86.49	0.29	脳内科	52.5	2020/03/27	28.35	no	3.34463	no	yes	yes	yes	no	yes	yes	28	3.3322	4	yes	yes	FirstStudy
646	2020/03/23	78	M	157	48.1	1.44834	19.514	Complete AVB, severe AS	80	90	65	2021/06/01	14.5	435	no	0		2021/06/01	435	14.5	no	0	yes	no	no	3.7	14.2	0.86	65.53	2.62	２内科	50	2020/03/10	2575.84	yes	7.85393	yes	no	no	no	yes	no	no	2466.8	7.81068	13	yes	yes	FirstStudy
647	2020/03/23	74	F	148.4	42	1.3158	19.0714	SSc, IP, PH	75	119	59	2021/10/05	18.7	561	no	0		2021/10/05	561	18.7	no	0	no	no	no	3.6	8.9	0.92	45.67	3.2	１内科	55	2020/02/06	468.62	yes	6.14979	yes	no	no	no	yes	no	no	299.4	5.70178	46	no	no	FirstStudy
648	2020/03/24	70	M	163	52	1.53442	19.5717	Post CABG, PCI				2021/11/16	20.0667	602	no	0		2021/11/16	602	20.0667	no	0	yes	no	yes	4.4	13	5.8	8.38	0.14	２内科	55	2020/03/24	154.09	no	5.03754	no	yes	yes	yes	no	yes	yes	148.5	5.00058	0	yes	yes	FirstStudy
649	2020/03/24	62	M	169.8	64.6	1.74556	22.4056	EAP				2020/11/04	7.5	225	no	0		2020/11/04	225	7.5	no	0	no	no	no	4.3	11.2	2.36	23.2	0.07	２内科			14.8	no	2.69463	no	yes	yes	yes	no	yes	yes	18.5	2.91777				FirstStudy
650	2020/03/24	70	F	136.8	36.6	1.17932	19.5573	CHF	72	172	86	2021/11/26	20.4	612	no	0		2021/11/26	612	20.4	no	0	yes	yes	no	4.3	11.3	0.96	44.29		２内科	60	2020/03/24	433.23	yes	6.07127	yes	no	no	no	yes	no	no	337.9	5.82275	0	yes	yes	FirstStudy
651	2020/03/24	57	M	171	70	1.82346	23.939	OMI, Post PCI+CABG				2021/11/05	19.7	591	no	0		2021/11/05	591	19.7	no	0	no	no	no		13.8	0.85	72.62		２内科	37.5	2019/06/11	94.39	no	4.54744	no	yes	yes	yes	no	yes	yes	45.6	3.81991	287	no	no	FirstStudy
652	2020/03/24	54	F										-24583.6	-737508																	血内科			191.53	no	5.25504	no				no			79.8	4.37952				RepeatedStudy
653	2020/03/24	69	F	154.8	43.8	1.37237	18.2781	SSc	105	135	90	2021/10/18	19.1	573	no	0		2021/10/18	573	19.1	no	0	no	no	no	4.2	10.8	0.59	75.75	0.03	１内科	55	2020/03/25	40.3	no	3.69635	no	yes	yes	yes	no	yes	yes	32.5	3.48124	1	yes	yes	FirstStudy
654	2020/03/24	24	M	169	75.8	1.88637	26.5397	AKI	65	151	90	2020/04/13	0.666667	20	no	0		2020/04/13	20	0.666667	no	0	no	no	no	3.2	12.9	7.31	8.84	9.91	２内科	55	2020/03/24	471.7	yes	6.15634	yes	no	no	no	no	yes	yes	181.6	5.20181	0	yes	yes	FirstStudy
655	2020/03/24	72	M										-24583.6	-737508																	泌尿器科			266.64	yes	5.5859	yes				no			64.5	4.16667				RepeatedStudy
656	2020/03/24	58	F	156	61.4	1.63116	25.2301	小細胞肺癌	100	128	76	2021/11/27	20.4333	613	no	0		2021/11/27	613	20.4333	no	0	no	no	no	2.5	14.8	1.53	28.07	0.56	１内科	55	2020/03/23	20.59	no	3.02481	no	yes	yes	yes	no	yes	yes	4.9	1.58924	1	yes	yes	FirstStudy
657	2020/03/24	71	F	146	56.1	1.50837	26.3183	RA, SSc, MS	64	90	57	2020/04/03	0.333333	10	no	0		2020/04/03	10	0.333333	no	0	no	no	no	4.1	10.7	0.71	61.36	0.13	１内科	27.5	2020/03/24	143.78	no	4.96828	no	yes	yes	yes	no	yes	yes	159.5	5.07204	0	yes	yes	FirstStudy
658	2020/03/24	64	M	165	89	2.01969	32.6905	悪性黒色腫、肺転移				2021/11/16	20.0667	602	no	0		2021/11/16	602	20.0667	no	0	yes	yes	no	4.2	13.9	0.93	63.67	0.07	２外科	52.5	2020/03/24	234.53	no	5.45758	yes	no	yes	no	no	yes	yes	164.3	5.10169	0	yes	yes	FirstStudy
659	2020/03/24	77	M	150	49	1.42887	21.7778	左悪性胸膜中皮腫				2020/09/10	5.66667	170	no	0		2020/09/10	170	5.66667	no	0	no	no	no	3.7	11.8	0.65	89.34	2.77	２外科	55	2020/03/24	68.43	no	4.22581	no	yes	yes	yes	no	yes	yes	37.3	3.61899	0	yes	yes	FirstStudy
660	2020/03/24	68	M	171.4	69.6	1.82037	23.6912	肺癌疑い	72	148	72	2020/05/04	1.36667	41	no	0		2020/05/04	41	1.36667	no	0	yes	no	no	4	12.9	0.8	73.77	1.97	呼吸器科	55	2020/03/24	63.03	no	4.14361	no	yes	yes	yes	no	yes	yes	22.8	3.12676	0	yes	yes	FirstStudy
661	2020/03/25	7	M	126.6	27.2	0.978025	16.9708	ALL	107	98	61	2021/10/14	18.9333	568	no	0		2021/10/14	568	18.9333	no	0	no	no	no	4.4	13.1	0.36		0.16	小児科	61.5	2020/03/25	13.36	no	2.59227	no	yes	yes	yes	no	yes	yes	19	2.94444	0	yes	yes	FirstStudy
662	2020/03/25	80	M	156	53	1.51548	21.7784	MR, AF				2021/11/21	20.2	606	no	0		2021/11/21	606	20.2	no	0	yes	yes	no	4.1	14.2	0.95	58.34	0.07	２内科	55	2020/12/11	237.84	no	5.4716	yes	no	yes	no	yes	no	no	205.2	5.32399	261	no	no	FirstStudy
663	2020/03/25	80	M										-24583.6	-737509																	２内科			65.74	no	4.18571	no				no			37.7	3.62966				RepeatedStudy
664	2020/03/25	83	F	147.9	40.3	1.28672	18.4234	SSc, PH	64	150	73	2020/04/03	0.3	9	no	0		2020/04/03	9	0.3	no	0	no	no	no	4.3	10.8	0.74	56.07	0.08	１内科	57.5	2020/03/25	178.92	no	5.18694	no	yes	yes	yes	no	yes	yes	139.7	4.9395	0	yes	yes	FirstStudy
665	2020/03/26	60	M										-24583.7	-737510																	１内科			10.75	no	2.37491	no				no			10.2	2.32239				RepeatedStudy
666	2020/03/26	77	F										-24583.7	-737510																	２外科			78.76	no	4.36641	no				no			68.5	4.22683				RepeatedStudy
667	2020/03/26	77	M	158	51	1.49611	20.4294	顕微鏡的多発血管炎	88	168	78	2020/04/07	0.4	12	no	0		2020/04/07	12	0.4	no	0	yes	no	no	2.3	7.8	4.53	10.68	0.81	１内科	55	2020/03/23	179.55	no	5.19045	no	yes	yes	yes	no	yes	yes	199.5	5.29581	3	yes	yes	FirstStudy
668	2020/03/26	73	F										-24583.7	-737510																	呼吸器科			139.78	no	4.94007	no				no			100.1	4.60617				RepeatedStudy
669	2020/03/26	58	M	181	76.6	1.96247	23.3815	PSVT(AVNRT)	134	144	100	2020/08/07	4.46667	134	no	0		2020/08/07	134	4.46667	no	0	yes	no	no	4.8	16.5	0.67	93.75	0.08	２内科	57.5	2020/03/26	56.48	no	4.03389	no	yes	yes	yes	no	yes	yes	28.4	3.34639	0	yes	yes	FirstStudy
670	2020/03/26	77	M	157	61	1.63104	24.7475	右上葉肺癌	71	112	60	2021/11/25	20.3	609	no	0		2021/11/25	609	20.3	no	0	yes	no	no	4.7	15.9	0.8	71.19	0.05	２外科	50	2020/03/26	23.47	no	3.15572	no	yes	yes	yes	no	yes	yes	25.9	3.25424	0	yes	yes	FirstStudy
671	2020/03/27	21	F	154.5	44.7	1.38505	18.7262	ALL				2021/03/12	11.6667	350	no	0		2021/03/12	350	11.6667	no	0	no	no	no	4.9	12.8	0.62	100.95	0.02	小児科	60	2017/03/17	8.72	no	2.16562	no	yes	yes	yes	no	yes	yes	18.9	2.93916	1106	no	no	FirstStudy
672	2020/03/27	9	M	122.4	22.8	0.880454	15.2185	ALL				2021/10/15	18.9	567	no	0		2021/10/15	567	18.9	no	0	no	no	no	4.5	13.2	0.27	0	0.01	小児科			119.74	no	4.78532	no	yes	yes	yes	no	yes	yes	13.4	2.59525				FirstStudy
673	2020/03/27	76	M	159.3	57.4	1.59372	22.6194	DCM s/o				2021/11/26	20.3	609	no	0		2021/11/26	609	20.3	no	0	yes	no	no	3.9	13.6	0.69	84.01		２内科	30	2020/03/27	750.44	yes	6.62066	yes	no	no	no	yes	no	no	541.4	6.29416	0	yes	yes	FirstStudy
674	2020/03/27	46	M	177.6	71.8	1.88206	22.7635	Frequent PVC	83	107	68	2021/03/30	12.2667	368	no	0		2021/03/30	368	12.2667	no	0	no	no	no	4.6	14.4	0.99	65.37	0.03	２内科	47.5	2020/03/27	5.23	no	1.65441	no	yes	yes	yes	no	yes	yes	7.4	2.00148	0	yes	yes	FirstStudy
675	2020/03/27	76	M	170	63	1.72482	21.7993	脳梗塞	50	157	72	2021/09/01	17.4333	523	no	0		2021/09/01	523	17.4333	no	0	yes	no	no	3.4	12.7	0.84	67.74	0.02	脳内科	61	2020/03/23	157.13	no	5.05707	no	yes	yes	yes	no	yes	yes	130.5	4.87137	4	yes	yes	FirstStudy
676	2020/03/27	26	F	128	34	1.09949	20.752	精神発達遅滞	75	109	63	2021/03/22	12	360	no	0		2021/03/22	360	12	no	0	no	no	no	3	13.5	0.4	153.35	2.59	小児科	52.5	2020/03/26	42.56	no	3.75091	no	yes	yes	yes	no	yes	yes	12.4	2.5177	1	yes	yes	FirstStudy
677	2020/03/27	95	F	135.7	41.4	1.24922	22.4823	SSS, Pre PMI, severe AS	76	114	52	2021/01/22	10.0333	301	yes	1	CD	2021/01/22	301	10.0333	yes	1	yes	yes	no	3.2	10.5	1.58	23.52	7	２内科	55	2020/03/27	542.18	yes	6.2956	yes	yes	yes	yes	yes	yes	yes	228.8	5.43285	0	yes	yes	FirstStudy
678	2020/03/27	55	M	164.5	62.6	1.69129	23.1336	気胸術前	65	124	75	2020/05/12	1.53333	46	no	0		2020/05/12	46	1.53333	no	0	yes	no	no	4.3	13.3	0.76	82.93	0.04	２外科	50	2020/03/24	101.59	no	4.62095	no	yes	yes	yes	no	yes	yes	86.9	4.46476	3	yes	yes	FirstStudy
679	2020/03/27	77	M	167.8	64.8	1.73793	23.0139	右気胸	105	96	60	2021/11/01	19.4667	584	no	0		2021/11/01	584	19.4667	no	0	no	yes	no	3.5	13.3	1.01	55.16	0.25	２外科	55	2020/03/27	112.92	no	4.72668	no	yes	yes	yes	no	yes	yes	80.8	4.39198	0	yes	yes	FirstStudy
680	2020/03/27	82	F	146	47.7	1.39086	22.3776	LV dysfunction, Post MVP, MSR, AVB	99	101	47	2020/03/27	0	0	yes	1	CD	2020/03/27	0	0	yes	1	no	yes	no	3.9	11.9	5.15	6.74	0.86	２内科	57.5	2020/03/26	1238.16	yes	7.12138	yes				yes			679.5	6.52136	1	yes	yes	NoPrognosticInfo
681	2020/03/27	68	M	160.3	53.8	1.54777	20.937	肺小細胞癌				2021/11/26	20.3	609	no	0		2021/11/26	609	20.3	no	0	yes	no	no	3.8	12.5	1.41	39.68	0.1	呼吸器科	50	2020/04/14	31.5	no	3.44999	no	yes	yes	yes	no	yes	yes	39.7	3.68135	18	yes	no	FirstStudy
682	2020/03/27	60	M	167	73.9	1.85152	26.4979	E-AP				2021/09/13	17.8333	535	no	0		2021/09/13	535	17.8333	no	0	yes	no	no	4.1	15	0.88	68.9	0.09	２内科	50	2020/03/27	6.97	no	1.94162	no	yes	yes	yes	no	yes	yes	6.9	1.93152	0	yes	yes	FirstStudy
683	2020/03/30	56	M	190	95	2.23917	26.3158	LV dysfunction, Post CRTD, 末端肥大症				2021/08/26	17.1333	514	no	0		2021/08/26	514	17.1333	no	0	yes	yes	no	3.8	11.3	2.02	28.32	0.03	２内科	17.5	2020/03/30	497.78	yes	6.21016	yes	no	no	no	yes	no	no	460.3	6.13188	0	yes	yes	FirstStudy
684	2020/03/30	65	M	175	70	1.84466	22.8571	左上葉肺癌	88	100	78	2021/11/15	19.8333	595	no	0		2021/11/15	595	19.8333	no	0	no	no	no	4.1	12	0.81	73.72	0.04	２外科	52.5	2020/03/30	25.77	no	3.24921	no	yes	yes	yes	no	yes	yes	16.5	2.80336	0	yes	yes	FirstStudy
685	2020/03/30	70	M										-24583.8	-737514																	２内科			269.55	yes	5.59675	yes				yes			244.9	5.50085				RepeatedStudy
686	2020/03/30	69	F	150.1	59.6	1.57638	26.4536	PAF	78	109	71	2021/04/02	12.2667	368	no	0		2021/04/02	368	12.2667	no	0	yes	yes	no	4.1	12.6	0.53	85.18	0.03	２内科	55	2020/03/30	213.61	no	5.36415	yes	no	yes	no	no	yes	yes	165.7	5.11018	0	yes	yes	FirstStudy
687	2020/03/30	85	M	160.1	62.8	1.67118	24.5006	ESKD, Pre HD	66	163	76	2021/06/14	14.7	441	no	0		2021/06/14	441	14.7	no	0	yes	no	no	3.6	10.5	6.42	7.09	0.66	２内科	57.5	2020/03/31	457.32	yes	6.12538	yes	no	no	no	yes	no	no	374.2	5.92479	1	yes	yes	FirstStudy
688	2020/03/30	71	F	154.9	38.2	1.28205	15.9206	右中葉肺癌、化学療法前	85	86	50	2020/06/07	2.3	69	no	0		2020/06/07	69	2.3	yes	1	no	no	no	3.3	8.1	0.91	46.77	0.22	呼吸器科	55	2020/03/30	198.43	no	5.29044	no	yes	yes	no	no	yes	no	97	4.57471	0	yes	yes	FirstStudy
689	2020/03/30	92	F	147	39	1.26194	18.048	AMI (lateral), AS, Post PMI	74	100	56	2021/08/28	17.2	516	yes	1	CD	2021/08/28	516	17.2	yes	1	yes	no	no	2.6	7.3	3.07	11.48	4.17	２内科	50	2020/03/27	477.08	yes	6.16768	yes	yes	yes	yes	yes	yes	yes	248.4	5.51504	3	yes	yes	FirstStudy
690	2020/03/30	82	M										-24583.8	-737514																	１内科			695.56	yes	6.54472	yes				yes			384.3	5.95142				RepeatedStudy
691	2020/03/30	79	M	151	53.5	1.49801	23.4639	右腎盂癌	89	103	55	2020/05/20	1.7	51	no	0		2020/05/20	51	1.7	yes	1	yes	no	no	2.3	11.9	4.52	10.63	6.05	泌尿器科			238.26	no	5.47336	yes	no	yes	yes	no	yes	no	147.1	4.99111				FirstStudy
692	2020/03/30	72	M										-24583.8	-737514																	２外科			536.24	yes	6.28458	yes				no			162	5.0876				RepeatedStudy
693	2020/03/31	68	F										-24583.8	-737515																	２外科			114.34	no	4.73918	no				no			24.9	3.21487				RepeatedStudy
694	2020/03/31	65	M	167.2	77.7	1.89967	27.7938	右上葉肺腺癌	81	119	79	2020/12/13	8.56667	257	no	0		2020/12/13	257	8.56667	yes	1	no	no	no	4.3	15.1	1	58.55	0.5	２外科	57.5	2020/03/25	4.36	no	1.47247	no	yes	yes	no	no	yes	no	3.6	1.28093	6	yes	yes	FirstStudy
695	2020/03/31	47	F	157.4	55	1.55072	22.2	SSc, PH	93	135	89	2021/03/25	11.9667	359	no	0		2021/03/25	359	11.9667	no	0	no	no	no	4.1	12.8	0.57	87.83	0.03	１内科	52.5	2020/04/01	4.65	no	1.53687	no	yes	yes	yes	no	yes	yes	9.1	2.20827	1	yes	yes	FirstStudy
696	2020/03/31	72	F	149.9	50	1.44289	22.2519	皮膚筋炎	72	111	51	2021/11/25	20.1333	604	no	0		2021/11/25	604	20.1333	no	0	yes	no	no	3.8	11.4	0.87	48.93	1	１内科	55	2020/04/06	53.17	no	3.97349	no	yes	yes	yes	no	yes	yes	30.7	3.42426	6	yes	yes	FirstStudy
697	2020/03/31	60	F	159	50	1.48605	19.7777	キャッスルマン	90	90	53	2020/06/01	2.06667	62	no	0		2020/06/01	62	2.06667	no	0	no	no	no	2.4	10.2	0.57	81.88	0.92	１内科	55	2020/03/26	24.04	no	3.17972	no	yes	yes	yes	no	yes	yes	2.2	0.788457	5	yes	yes	FirstStudy
698	2020/03/31	68	M	164	72	1.81108	26.7698	右悪性胸膜中皮腫	91	155	92	2021/11/11	19.6667	590	no	0		2021/11/11	590	19.6667	no	0	no	no	no	4	15.8	0.72	82.78	1	２外科	55	2020/03/31	15.67	no	2.75175	no	yes	yes	yes	no	yes	yes	20.9	3.03975	0	yes	yes	FirstStudy
699	2020/03/31	47	F	157	58	1.59042	23.5304	胸腺嚢胞	67	100	70	2021/09/30	18.2667	548	no	0		2021/09/30	548	18.2667	no	0	no	no	no	4.6	14.1	0.58	86.17	0.05	２外科	55	2020/03/31	4.36	no	1.47247	no	yes	yes	yes	no	yes	yes	7	1.94591	0	yes	yes	FirstStudy
700	2020/03/31	83	M	155	57	1.56658	23.7253	左上葉肺癌、間質性肺炎				2021/05/25	14	420	no	0		2021/05/25	420	14	no	0	yes	no	no	3.5	12	1.12	48.21	0.2	２外科	52.5	2020/03/31	28.92	no	3.36453	no	yes	yes	yes	no	yes	yes	20.7	3.03013	0	yes	yes	FirstStudy
701	2020/03/31	69	M	167	60	1.66833	21.5139	AP	65	126	75	2021/11/19	19.9333	598	no	0		2021/11/19	598	19.9333	no	0	no	no	no	4.1	14.8	1.02	56.32	0.06	２内科	55	2020/03/31	11.62	no	2.45273	no	yes	yes	yes	no	yes	yes	7.4	2.00148	0	yes	yes	FirstStudy
702	2020/03/31	72	F										-24583.8	-737515																	１内科			155.39	no	5.04594	no				no			147.4	4.99315				RepeatedStudy
703	2020/03/31	40	M	179	68	1.83878	21.2228	SLE	53	99	65	2021/07/07	15.4333	463	no	0		2021/07/07	463	15.4333	no	0	no	no	no	3.8	14.8	0.68	102.62	0.12	１内科	55	2019/02/27	4.65	no	1.53687	no	yes	yes	yes	no	yes	yes	8.2	2.10413	398	no	no	FirstStudy
704	2020/03/31	71	F	150	40	1.29099	17.7778	右上葉肺癌疑い				2021/07/06	15.4	462	no	0		2021/07/06	462	15.4	no	0	no	no	no	4	13.4	0.73	59.52	0.03	２外科	55	2020/02/26	42.56	no	3.75091	no	yes	yes	yes	no	yes	yes	22.4	3.10906	34	no	no	FirstStudy
705	2020/03/31	67	F	160	53	1.53478	20.7031	右転移性肺癌				2021/08/14	16.7	501	no	0		2021/08/14	501	16.7	yes	1	no	no	no	4.4	13.9	0.55	82.49	0.6	２外科	57.5	2020/03/31								no			23.2	3.14415	0	yes	yes	FirstStudy
706	2020/03/31	34	F	151	54	1.50499	23.6832	AML				2021/11/19	19.9333	598	no	0		2021/11/19	598	19.9333	no	0	no	no	no	4.2	13.4	0.52	106.56	0.24	２外科	55	2020/04/13	29.21	no	3.37451	no	yes	yes	yes	no	yes	yes	9.8	2.28238	13	yes	yes	FirstStudy
707	2020/03/31	72	F	165	60	1.65831	22.0386	肺癌疑い				2021/09/07	17.5	525	no	0		2021/09/07	525	17.5	no	0	no	no	no	4.1	12.6	0.7	62.07	0.05	２外科	55	2020/03/10	31.21	no	3.44074	no	yes	yes	yes	no	yes	yes	33.2	3.50255	21	yes	no	FirstStudy
708	2020/04/01	72	M	170.9	68.3	1.80065	23.385	PAFib	72	120	73	2021/11/02	19.3333	580	no	0		2021/11/02	580	19.3333	no	0	yes	yes	no	4.2	14.8	0.9	63.8	0.13	２内科	56	2020/04/02	40.3	no	3.69635	no	yes	yes	yes	no	yes	yes	35.6	3.57235	1	yes	yes	FirstStudy
709	2020/04/01	72	M										-24583.9	-737516																	泌尿器科			118.58	no	4.77559	no				no			13.1	2.57261				RepeatedStudy
710	2020/04/01	68	M										-24583.9	-737516																	３内科			531.68	yes	6.27604	yes				yes			331.4	5.80333				RepeatedStudy
711	2020/04/01	82	M										-24583.9	-737516																	１内科			2273.51	yes	7.72908	yes				yes			1384.9	7.23338				RepeatedStudy
712	2020/04/01	58	F	159	51	1.50083	20.1733	SSc, IP	63	97	48	2021/10/07	18.4667	554	no	0		2021/10/07	554	18.4667	no	0	no	no	no	4.2	13.2	0.64	72.84	0.07	１内科	55	2020/04/01	6.39	no	1.85473	no	yes	yes	yes	no	yes	yes	14.1	2.64617	0	yes	yes	FirstStudy
713	2020/04/01	75	M	155.3	55.5	1.54732	23.0118	CAD, SAS	64	141	98	2021/11/18	19.8667	596	no	0		2021/11/18	596	19.8667	no	0	yes	no	no	3.8	12.8	1	56.19	0.01	２内科	45	2020/07/03	69.5	no	4.24133	no	yes	yes	yes	no	yes	yes	60.5	4.10264	93	no	no	FirstStudy
714	2020/04/02	62	M										-24583.9	-737517																	２外科			14.23	no	2.65535	no				no			8	2.07944				RepeatedStudy
715	2020/04/02	10	F	153.5	40.65	1.31654	17.2522	ALL	80	101	69	2021/11/12	19.6333	589	no	0		2021/11/12	589	19.6333	no	0	no	no	no	4.7	13.1	0.39		0.01	小児科	68.1	2020/07/29	25.19	no	3.22645	no	yes	yes	yes	no	yes	yes	25.7	3.24649	118	no	no	FirstStudy
716	2020/04/02	69	F	151.4	62	1.61476	27.0483	Lung cancer, pre surgery	76	147	89	2021/11/19	19.8667	596	no	0		2021/11/19	596	19.8667	no	0	no	no	no		12.1	0.66	67.01	0.04	２外科	55	2020/04/02	17.41	no	2.85704	no	yes	yes	yes	no	yes	yes	24.8	3.21084	0	yes	yes	FirstStudy
717	2020/04/02	66	M	165.5	67.4	1.76026	24.6073	CAD, DM	65	155	79	2021/02/02	10.2	306	no	0		2021/02/02	306	10.2	no	0	yes	no	no	4.3	16.6	0.82	72.42	0.02	２内科	52.5	2020/03/27	21.74	no	3.07915	no	yes	yes	yes	no	yes	yes	27.1	3.29953	6	yes	yes	FirstStudy
718	2020/04/02	48	F	161.7	77.9	1.87056	29.7932	MPA	75	114	73	2020/10/22	6.76667	203	no	0		2020/10/22	203	6.76667	no	0	no	no	no	4.3	13.7	0.55	90.78	0.01	１内科	55	2020/04/02	7.26	no	1.98238	no	yes	yes	yes	no	yes	yes	15.5	2.74084	0	yes	yes	FirstStudy
719	2020/04/02	66	F	158	51	1.49611	20.4294	SSc, IP	94	118	60	2020/12/27	8.96667	269	no	0		2020/12/27	269	8.96667	no	0	no	no	no	3.2	10.1	0.98	44.04	3.29	１内科	57.5	2020/04/01	63.85	no	4.15654	no	yes	yes	yes	no	yes	yes	45.5	3.81771	1	yes	yes	FirstStudy
720	2020/04/02	54	F	164	78.9	1.89587	29.3352	SSc	71	107	66	2021/03/11	11.4333	343	no	0		2021/03/11	343	11.4333	no	0	no	no	no	3.6	12.6	0.68	69.58	0.18	１内科	55	2020/03/12	8.14	no	2.09679	no	yes	yes	yes	no	yes	yes	9.4	2.24071	21	yes	no	FirstStudy
721	2020/04/02	33	M	176	56	1.65462	18.0785	Pneuthorax, pre surgery	56	105	55	2020/07/07	3.2	96	no	0		2020/07/07	96	3.2	no	0	no	no	no	4.4	13.9	0.8	90.78	0.02	２外科	55	2020/04/02	22.89	no	3.1307	no	yes	yes	yes	no	yes	yes	27.5	3.31419	0	yes	yes	FirstStudy
722	2020/04/03	44	M	184	84	2.07204	24.811	OMI, DM				2021/12/03	20.3	609	no	0		2021/12/03	609	20.3	no	0	no	no	no	4.8		0.78	85.94		２内科	35	2020/10/02	20.59	no	3.02481	no	yes	yes	yes	no	yes	yes	28.9	3.36384	182	no	no	FirstStudy
723	2020/04/03	76	F										-24583.9	-737518																	２内科			42.28	no	3.74431	no				no			48.3	3.87743				RepeatedStudy
724	2020/04/03	66	M	179	74	1.91819	23.0954	AFib, VT	60	132	84	2021/11/05	19.3667	581	no	0		2021/11/05	581	19.3667	no	0	yes	yes	no	4.8	14.9	0.97	60.26	0.19	２内科	47	2020/04/03	12.2	no	2.50144	no	yes	yes	yes	no	yes	yes	15.6	2.74727	0	yes	yes	FirstStudy
725	2020/04/03	84	M	145.5	64.3	1.61208	30.3728	CAD, DM	47	148	68	2021/03/03	11.1333	334	no	0		2021/03/03	334	11.1333	no	0	yes	no	no	4.3	12	0.84	65.82	0.11	２内科	50	2020/04/03	361.3	yes	5.88971	yes	no	no	no	yes	no	no	442.9	6.09334	0	yes	yes	FirstStudy
726	2020/04/03	61	M	169.4	54.3	1.59847	18.9223	LC, Varix, HCC, DM	83	118	81	2020/06/05	2.1	63	no	0		2020/06/05	63	2.1	yes	1	yes	no	no	3	10	0.65	95.52	0.19	３内科			28.64	no	3.3548	no	yes	yes	no	no	yes	no	14.2	2.65324				FirstStudy
727	2020/04/03	65	M	161.4	48	1.46697	18.4261	ASO, CAD, Colon cancer	100	198	103	2021/09/03	17.2667	518	no	0		2021/09/03	518	17.2667	no	0	yes	no	no	4.5	15.7	0.66	92.24	0.04	２内科	55	2020/04/03	42	no	3.73767	no	yes	yes	yes	no	yes	yes	21.3	3.05871	0	yes	yes	FirstStudy
728	2020/04/06	80	M	163.8	52.1	1.53966	19.4182	Esophageal Ca, HT, CAD, VSA	78	145	82	2020/04/18	0.4	12	no	0		2020/04/18	12	0.4	yes	1	yes	no	no	3.9	14.3	1.23	43.98	3.4	３内科	52.5	2019/10/02	31.21	no	3.44074	no	yes	yes	no	no	yes	no	23.1	3.13983	187	no	no	FirstStudy
729	2020/04/06	87	M										-24584	-737521																	２内科			90.61	no	4.50656	no				no			75.6	4.32546				RepeatedStudy
730	2020/04/06	76	F	153.3	52.3	1.49235	22.2545	Portal hypertention	85	116	72	2021/09/03	17.1667	515	no	0		2021/09/03	515	17.1667	no	0	yes	no	no	4.2	12.7	0.68	63.08	0.41	３内科			10.75	no	2.37491	no	yes	yes	yes	no	yes	yes	14.9	2.70136				FirstStudy
731	2020/04/06	71	M	173.6	91	2.09481	30.1955	Afib	72	160	104	2021/11/17	19.6667	590	no	0		2021/11/17	590	19.6667	no	0	yes	yes	no	3.7	15.9	1.2	46.76	0.32	２内科	57.5	2020/04/07	219	no	5.38907	yes	no	yes	no	yes	no	no	204.2	5.3191	1	yes	yes	FirstStudy
732	2020/04/06	34	M	168.8	60.2	1.68009	21.1277	SSc, IP	87	119	64	2020/06/02	1.9	57	no	0		2020/06/02	57	1.9	no	0	no	no	no	4.1	14.4	0.85	84.23	0.05	１内科	55	2020/03/13	0	no		no	yes	yes	yes	no	yes	yes	2	0.693147	24	yes	no	FirstStudy
733	2020/04/06	76	M	163	60.5	1.65508	22.7709	MPA, IP, Sepsis, CHF, PAFib, DM	65	128	72	2020/05/16	1.33333	40	no	0		2020/05/16	40	1.33333	yes	1	yes	yes	no	1.9	8.7	1.62	33.02	8.72	１内科	45	2020/04/07	2052.3	yes	7.62672	yes	no	no	yes	yes	no	yes	828.9	6.7201	1	yes	yes	FirstStudy
734	2020/04/06	52	M	160	56.8	1.58885	22.1875	膿胸	80	124	86	2020/06/15	2.33333	70	no	0		2020/06/15	70	2.33333	no	0	yes	no	no	2.6	13.5	0.48	139.33	6.84	２外科	52.5	2020/04/07	76.14	no	4.33257	no	yes	yes	yes	no	yes	yes	7.4	2.00148	1	yes	yes	FirstStudy
735	2020/04/07	58	M					PAFib, RA	78	130	80	2021/10/05	18.2	546	no	0		2021/10/05	546	18.2	no	0	yes	yes	no	4.5	14.2	0.9	67.88	0.06	２内科	55	2019/04/02	4.36	no	1.47247	no	yes	yes	yes	no	yes	yes	7.5	2.0149	371	no	no	FirstStudy
736	2020/04/07	86	M	162.3	55.1	1.5761	20.9177	CAD, TAA	62	135	60	2020/05/29	1.73333	52	no	0		2020/05/29	52	1.73333	no	0	yes	no	no	3.8	10.9	1.15	46.37	0.02	２内科	57.5	2020/04/07	319.47	yes	5.76666	yes	no	no	no	yes	no	no	272.1	5.60617	0	yes	yes	FirstStudy
737	2020/04/07	78	F	146	44.3	1.34038	20.7825	胸腺腫	109	125	63	2021/12/03	20.1667	605	no	0		2021/12/03	605	20.1667	no	0	no	no	no	4.2	12.1	1.04	39.34	0.3	２外科	52.5	2019/08/20	147.31	no	4.99254	no	yes	yes	yes	no	yes	yes	108.9	4.69043	231	no	no	FirstStudy
738	2020/04/07	84	M	157.5	56	1.56525	22.575	MR, CHF, AFib				2021/09/28	17.9667	539	no	0		2021/09/28	539	17.9667	no	0	yes	yes	no	4	15.7	1.79	28.77		２内科	32.5	2020/03/31	402.62	yes	5.99799	yes	no	no	no	yes	no	no	372.4	5.91997	7	yes	yes	FirstStudy
739	2020/04/07	49	M										-24584.1	-737522																	２内科			62.22	no	4.13068	no				no			47.4	3.85862				RepeatedStudy
740	2020/04/07	71	M										-24584.1	-737522																	２内科			36.62	no	3.60059	no				no			31.6	3.45316				RepeatedStudy
741	2020/04/07	76	M										-24584.1	-737522																	２外科			194.04	no	5.26806	no				no			173.8	5.15791				RepeatedStudy
742	2020/04/07	74	M	169	60	1.67829	21.0077	Lung cancer, DM, pre surgery	72	153	86	2021/11/11	19.4333	583	no	0		2021/11/11	583	19.4333	no	0	no	no	no	4.7	14.5	0.66	88.87	0.02	２外科	55	2020/04/07	10.75	no	2.37491	no	yes	yes	yes	no	yes	yes	21.9	3.08649	0	yes	yes	FirstStudy
743	2020/04/07	71	F	164.8	58.3	1.63366	21.4661	Asthma				2021/08/31	17.0333	511	no	0		2021/08/31	511	17.0333	no	0	no	no	no	4.5	15.5	0.68	64.32	0.18	２外科	57.5	2020/01/10	20.59	no	3.02481	no	yes	yes	yes	no	yes	yes	32	3.46574	88	no	no	FirstStudy
744	2020/04/07	60	M	168	73	1.84572	25.8645	Lung cancer, pre surgery	62	137	88	2021/05/27	13.8333	415	no	0		2021/05/27	415	13.8333	no	0	no	no	no	4.4	13.6	1.23	47.77	0.09	２外科	55	2020/04/07	9.3	no	2.23001	no	yes	yes	yes	no	yes	yes	8.1	2.09186	0	yes	yes	FirstStudy
745	2020/04/07	60	M										-24584.1	-737522																	呼吸器科			6.97	no	1.94162	no				no			8.7	2.16332				RepeatedStudy
746	2020/04/07	74	M	163.1	55.9	1.59141	21.0138	Lung cancer		136	73	2021/11/11	19.4333	583	no	0		2021/11/11	583	19.4333	no	0	no	no	no	4.3	14	0.65	90.37	0.07	２外科	57.5	2020/04/07	58.4	no	4.06732	no	yes	yes	yes	no	yes	yes	64.1	4.16044	0	yes	yes	FirstStudy
747	2020/04/07	70	M	173.5	71	1.84981	23.5863	Cardiac sarcoidosis, s/p PMI	70	169	86	2021/11/09	19.3667	581	no	0		2021/11/09	581	19.3667	no	0	yes	no	no	4	15.3	1.05	54.33	0.18	２内科	30	2020/04/07	140.23	no	4.94328	no	yes	yes	yes	no	yes	yes	153.3	5.0324	0	yes	yes	FirstStudy
748	2020/04/07	70	M	165	64	1.7127	23.5078	IP, COPD				2021/09/30	18.0333	541	no	0		2021/09/30	541	18.0333	no	0	no	no	no	4.4	15.5	0.94	61.33	0.16	呼吸器科			78.5	no	4.3631	no	yes	yes	yes	no	yes	yes	69.5	4.24133				FirstStudy
749	2020/04/07	67	F	162	56.3	1.5917	21.4525	Rectal cancer, DM				2021/09/22	17.7667	533	no	0		2021/09/22	533	17.7667	no	0	no	no	no	4.5	13.1	0.43	107.98	0.04	２外科	57.5	2020/02/19	54	no	3.98898	no	yes	yes	yes	no	yes	yes	26.4	3.27336	48	no	no	FirstStudy
750	2020/04/07	61	F	163	77	1.86719	28.9811	Lung cancer				2021/11/25	19.9	597	no	0		2021/11/25	597	19.9	no	0	yes	no	no	4.5	13.1	0.58	79.96	0.15	２外科	55	2020/03/06	12.49	no	2.52493	no	yes	yes	yes	no	yes	yes	20.2	3.00568	32	no	no	FirstStudy
751	2020/04/08	69	M	168	74	1.85831	26.2188	Effort AP	70	128	76	2021/09/06	17.2	516	no	0		2021/09/06	516	17.2	no	0	yes	no	no	4.3	14.6	1.04	55.13	0.06	２内科	50	2020/04/08	17.99	no	2.88982	no	yes	yes	yes	no	yes	yes	15.8	2.76001	0	yes	yes	FirstStudy
752	2020/04/08	71	M	164.5	70.8	1.79866	26.1638	AP, Post PCI	80	154	81	2021/11/11	19.4	582	no	0		2021/11/11	582	19.4	no	0	yes	no	no	4.2	14.7	1.27	43.95	0.1	２内科	55	2020/05/26	13.36	no	2.59227	no	yes	yes	yes	no	yes	yes	17.8	2.8792	48	no	no	FirstStudy
753	2020/04/08	56	M	171.1	47	1.49459	16.0545	IgG4RD, Asthma	84	123	80	2021/04/19	12.5333	376	no	0		2021/04/19	376	12.5333	no	0	no	no	no	3.5	12.3	0.73	96.27	0.06	１内科			5.81	no	1.75958	no	yes	yes	yes	no	yes	yes	16.5	2.80336				FirstStudy
754	2020/04/08	72	M	166.2	76.1	1.87438	27.5501	AV block, DM	37	118	58	2021/09/24	17.8	534	no	0		2021/09/24	534	17.8	no	0	yes	no	no	4	12.4	1.04	54.46	0.34	２内科	55	2020/04/08	158.64	no	5.06664	no	yes	yes	yes	no	yes	yes	132.2	4.88432	0	yes	yes	FirstStudy
755	2020/04/09	71	F										-24584.1	-737524																	２外科			122.99	no	4.8121	no				no			97	4.57471				RepeatedStudy
756	2020/04/09	49	F	162	60.1	1.64454	22.9005	MCTD, PH		128	77	2021/10/29	18.9333	568	no	0		2021/10/29	568	18.9333	no	0	no	no	no						１内科	55	2020/04/09	53.72	no	3.98379	no	yes	yes	yes	no	yes	yes	60.3	4.09933	0	yes	yes	FirstStudy
757	2020/04/09	71	M	170.1	54.7	1.60766	18.9051	CADd, CKD	57	123	60	2021/11/09	19.3	579	no	0		2021/11/09	579	19.3	no	0	yes	no	no	3.6	14	1.21	46.34	0.03	２内科	55	2020/03/17	50.95	no	3.93084	no	yes	yes	yes	no	yes	yes	8.9	2.18605	23	yes	no	FirstStudy
758	2020/04/09	48	M	162.1	48.1	1.47168	18.3054	RA, SSc	80	120	80	2020/07/28	3.66667	110	no	0		2020/07/28	110	3.66667	yes	1	no	no	no	2.8	14.5	0.55	122.84	5.74	２外科	52.5	2020/04/07	18.85	no	2.93651	no	yes	yes	no	no	yes	no	16.8	2.82138	2	yes	yes	FirstStudy
759	2020/04/09	77	F										-24584.1	-737524																	２外科			74.29	no	4.30798	no				no			71.5	4.2697				RepeatedStudy
760	2020/04/09	76	F										-24584.1	-737524																	３内科			80.33	no	4.38614	no				no			67.9	4.21804				RepeatedStudy
761	2020/04/09	49	F										-24584.1	-737524																	２外科			22.03	no	3.09241	no				no			10.9	2.38876				RepeatedStudy
762	2020/04/09	65	M	166	62.1	1.69219	22.5359	肺癌	52	136	80	2021/11/25	19.8333	595	no	0		2021/11/25	595	19.8333	no	0	yes	no	no	4.6	13.9	0.85	69.94	0.03	２外科	55	2020/03/24	15.38	no	2.73307	no	yes	yes	yes	no	yes	yes	19.5	2.97041	16	yes	no	FirstStudy
763	2020/04/09	66	M	166	82	1.94451	29.7576	MPA, DM	84	198	92	2021/02/26	10.7667	323	no	0		2021/02/26	323	10.7667	no	0	yes	yes	no	2.3	7.8	2.26	23.89	0.04	２内科			661.22	yes	6.49409	yes	no	no	no	yes	no	no	649.4	6.47605				FirstStudy
764	2020/04/09	70	M	158	61	1.63622	24.4352	Lung cancer, Asthma	60	152	88	2021/05/22	13.6	408	no	0		2021/05/22	408	13.6	yes	1	yes	no	no	4.8	15.7	1.25	44.9	0.26	２外科	55	2020/04/09	24.62	no	3.20356	no	yes	yes	no	no	yes	no	24	3.17805	0	yes	yes	FirstStudy
765	2020/04/10	65	M					COPD, pAFib				2021/10/29	18.9	567	no	0		2021/10/29	567	18.9	no	0	no	yes	no	3.9	15	0.8	74.73	0.2	呼吸器科			31.21	no	3.44074	no	yes	yes	yes	no	yes	yes	18.1	2.89591				FirstStudy
766	2020/04/10	72	M	161.4	65.3	1.71103	25.0672	右下葉肺癌	70	131	83	2020/09/06	4.96667	149	no	0		2020/09/06	149	4.96667	yes	1	no	no	no	4.1	14.1	0.74	79.03	0.7	呼吸器科	52.5	2020/03/06	4.36	no	1.47247	no	yes	yes	no	no	yes	no	5.1	1.62924	35	no	no	FirstStudy
767	2020/04/10	54	F										-24584.2	-737525																	呼吸器科			11.91	no	2.47738	no				no			16.2	2.78501				RepeatedStudy
768	2020/04/10	66	F	155.1	67.1	1.70026	27.8932	SSc, IP, DM	68	141	88	2021/04/22	12.5667	377	no	0		2021/04/22	377	12.5667	no	0	no	no	no	4	12.9	0.63	71.41	0.31	１内科	55	2020/04/09	6.68	no	1.89912	no	yes	yes	yes	no	yes	yes	5	1.60944	1	yes	yes	FirstStudy
769	2020/04/10	73	M	157.8	52.6	1.51843	21.1238	Liver Ca, Cirrhosis, HT	95	99	57	2020/05/18	1.26667	38	no	0		2020/05/18	38	1.26667	yes	1	yes	no	no	2.5	11	0.81	71.31	1.01	３内科			161.45	no	5.0842	no	yes	yes	no	no	yes	no	94	4.54329				FirstStudy
770	2020/04/10	76	M										-24584.2	-737525																	１内科			3173.62	yes	8.06263	yes				yes			3132.9	8.04971				RepeatedStudy
771	2020/04/13	69	M	171.9	64	1.74814	21.6585	VSA, DM, HT, DL	73	128	78	2021/02/25	10.6	318	no	0		2021/02/25	318	10.6	no	0	yes	no	no	4.4	13.7	1.03	55.72	0.05	２内科	52.5	2020/07/28	23.18	no	3.14329	no	yes	yes	yes	no	yes	yes	25.1	3.22287	106	no	no	FirstStudy
772	2020/04/13	43	F										-24584.3	-737528																	２内科			108.39	no	4.68574	no				no			76.9	4.34251				RepeatedStudy
773	2020/04/13	74	M	163.9	61.35	1.67127	22.8379	HCC, AAA, ASO	65	115	66	2020/06/03	1.7	51	no	0		2020/06/03	51	1.7	no	0	yes	no	no	2.8	10.2	0.85	67.38		３内科	50	2020/04/16	1130.22	yes	7.03017	yes	no	no	no	yes	no	no	904.5	6.80738	3	yes	yes	FirstStudy
774	2020/04/13	72	M										-24584.3	-737528																	２外科			300.12	yes	5.70418	yes				yes			225	5.4161				RepeatedStudy
775	2020/04/13	20	F	152.1	38.9	1.282	16.8148	乾癬性関節炎	92	109	57	2020/05/11	0.933333	28	no	0		2020/05/11	28	0.933333	no	0	no	no	no	2.9	9.7	0.52	124.09	10.44	１内科	52.5	2020/04/16	138.89	no	4.93368	no	yes	yes	yes	no	yes	yes	6.1	1.80829	3	yes	yes	FirstStudy
776	2020/04/14	57	M	164.1	55	1.58338	20.4242	Lung cancer				2021/10/28	18.7333	562	no	0		2021/10/28	562	18.7333	no	0	no	no	no	4.5	14.3	0.98	62.15	0.09	２外科	57.5	2020/04/21	0	no		no	yes	yes	yes	no	yes	yes	8.8	2.17475	7	yes	yes	FirstStudy
777	2020/04/14	63	M	168	68.2	1.784	24.1638	DCM, PAFib, CHF	80	100	70	2021/10/26	18.6667	560	no	0		2021/10/26	560	18.6667	no	0	yes	yes	no	4.7	15.2	0.85	70.57	0.1	２内科			11.33	no	2.42745	no	yes	yes	yes	no	yes	yes	24.9	3.21487				FirstStudy
778	2020/04/14	50	F										-24584.3	-737529																	２内科			122.99	no	4.8121	no				no			95.8	4.56226				RepeatedStudy
779	2020/04/14	55	F										-24584.3	-737529																	２外科			3.49	no	1.2499	no				no			10.9	2.38876				RepeatedStudy
780	2020/04/14	74	M	175.5	58.5	1.68875	18.9934	Lung cancer, COPD				2021/11/04	18.9667	569	no	0		2021/11/04	569	18.9667	no	0	no	no	no	4	13.9	0.64	91.91	0.05	２外科	55	2020/04/23	55.65	no	4.01908	no	yes	yes	yes	no	yes	yes	50.4	3.91999	9	yes	yes	FirstStudy
781	2020/04/14	86	M	159.8	58.1	1.60592	22.7522	AS, CAD, ESRD		194	88	2020/12/21	8.36667	251	yes	1	HF	2021/11/22	587	19.5667	no	0	yes	no	yes	3.6	11.1	5.5	8.37		２内科	50	2020/04/14	517.04	yes	6.24812	yes	yes	yes	no	yes	yes	no	475.5	6.16437	0	yes	yes	FirstStudy
782	2020/04/14	45	M	169.6	74.1	1.8684	25.7612	anterior OMI, Post PCI	91	119	76	2020/07/30	3.56667	107	yes	1	HF	2021/11/30	595	19.8333	no	0	no	no	no	4	11	1.34	47.24	0.13	２内科	40	2020/04/14	399.74	yes	5.99081	yes	yes	yes	no	yes	yes	no	371.5	5.91755	0	yes	yes	FirstStudy
783	2020/04/14	56	M	172.1	65.5	1.76954	22.1146	Lung cancer	64	143	87	2021/11/29	19.8	594	no	0		2021/11/29	594	19.8	no	0	no	no	no	4.5	13.9	0.74	84.94	0.04	２外科	55	2020/04/14	36.34	no	3.59292	no	yes	yes	yes	no	yes	yes	31.3	3.44362	0	yes	yes	FirstStudy
784	2020/04/14	82	M	161.1	64	1.69234	24.6598	Lung cancer, DM	70	155	63	2021/11/09	19.1333	574	no	0		2021/11/09	574	19.1333	yes	1	yes	no	no	3.2	11.3	1.11	48.86	8.26	２外科	52.5	2020/04/14	82.67	no	4.41486	no	yes	yes	no	no	yes	no	13.9	2.63189	0	yes	yes	FirstStudy
785	2020/04/14	35	F	153	55	1.52889	23.4952	Breast cancer, pre surgery	63	121	77	2021/11/16	19.3667	581	no	0		2021/11/16	581	19.3667	no	0	no	no	no	4.5	12.2	0.62	87.18	0.04	２外科	60	2020/04/14	21.74	no	3.07915	no	yes	yes	yes	no	yes	yes	28.3	3.34286	0	yes	yes	FirstStudy
786	2020/04/14	69	M	165	63	1.69926	23.1405	Lung cancer, COPD, HCC, AFib, CAD				2021/11/12	19.2333	577	no	0		2021/11/12	577	19.2333	no	0	yes	yes	no	4.1	11.4	0.91	63.81	0.14	２外科	52.5	2020/03/13	235.77	no	5.46286	yes	no	yes	no	no	yes	yes	175.5	5.16764	32	no	no	FirstStudy
787	2020/04/14	64	F	152.3	69.7	1.71718	30.0492	Lung cancer, Breast cancer				2021/11/09	19.1333	574	no	0		2021/11/09	574	19.1333	no	0	yes	no	no	4.1	11.9	0.71	63.21	0.25	２外科	55	2020/03/27	98.88	no	4.59391	no	yes	yes	yes	no	yes	yes	72.6	4.28496	18	yes	no	FirstStudy
788	2020/04/14	60	M	175	73	1.88378	23.8367	GPA, CKD	58	154	89	2021/11/22	19.5667	587	no	0		2021/11/22	587	19.5667	no	0	yes	no	no	4	13.3	1.98	28.37	0.17	２外科	55	2020/04/14	24.33	no	3.19171	no	yes	yes	yes	no	yes	yes	26	3.2581	0	yes	yes	FirstStudy
789	2020/04/15	9	F	144.3	43.9	1.32652	21.083	ALL	87	100	77	2021/10/25	18.6	558	no	0		2021/10/25	558	18.6	no	0	no	no	no	4.8	13.4	0.48		0.01	小児科	63.3	2020/04/15	6.1	no	1.80829	no	yes	yes	yes	no	yes	yes	6.7	1.90211	0	yes	yes	FirstStudy
790	2020/04/15	60	M	164.1	73.2	1.82666	27.1828	AML, CAD, DM	75	148	92	2021/11/16	19.3333	580	no	0		2021/11/16	580	19.3333	no	0	yes	no	no	4.9	16.1	0.61	102.88	0.09	２内科	55	2020/12/15	10.75	no	2.37491	no	yes	yes	yes	no	yes	yes	17.4	2.85647	244	no	no	FirstStudy
791	2020/04/15	71	F	147.7	84.8	1.86525	38.8718	OMI, Asthma	70	114	73	2021/12/03	19.9	597	no	0		2021/12/03	597	19.9	no	0	yes	no	no	3.6	12.5	0.88	48.51	0.52	２内科	41	2020/04/15	249.02	yes	5.51753	yes	no	no	no	yes	no	no	221.2	5.39907	0	yes	yes	FirstStudy
792	2020/04/15	71	F	139	56.1	1.47176	29.0358	SSc, IP, Rectal cancer	74	153	81	2021/10/14	18.2333	547	no	0		2021/10/14	547	18.2333	no	0	no	no	no	3.4	9.9	0.9	47.34	1.15	１内科	55	2020/04/16	68.43	no	4.22581	no	yes	yes	yes	no	yes	yes	64.3	4.16356	1	yes	yes	FirstStudy
793	2020/04/15	41	F										-24584.3	-737530																	１内科			715.92	yes	6.57357	yes				yes			333.1	5.80844				RepeatedStudy
794	2020/04/16	65	F	139.2	39.1	1.22958	20.1789	MCTD		121	65	2021/04/15	12.1333	364	no	0		2021/04/15	364	12.1333	no	0	no	no	no	4.5		0.65	69.31	0.67	１内科	55	2020/04/16	776.13	yes	6.65432	yes	no	no	no	no	yes	yes	107.7	4.67935	0	yes	yes	FirstStudy
795	2020/04/16	50	F	164.3	47.9	1.47855	17.7444	SSc, Sjogren	89	112	74	2021/04/15	12.1333	364	no	0		2021/04/15	364	12.1333	no	0	no	no	no	4.6	12.8	0.54	91.02	0.01	１内科	55	2021/04/15	4.65	no	1.53687	no	yes	yes	yes	no	yes	yes	8.5	2.14007	364	no	no	FirstStudy
796	2020/04/16	67	M										-24584.4	-737531																	１内科			10.46	no	2.34756	no				no			7.1	1.96009				RepeatedStudy
797	2020/04/16	66	F	155.3	66.2	1.68991	27.4483	多発肝嚢胞	67	141	81	2021/11/10	19.1	573	no	0		2021/11/10	573	19.1	no	0	no	no	no	1.8	10	0.92	47.19	0.99	３内科	57.5	2021/06/07	72.97	no	4.29005	no	yes	yes	yes	no	yes	yes	124.3	4.8227	417	no	no	FirstStudy
798	2020/04/16	77	M										-24584.4	-737531																	２外科			24.04	no	3.17972	no				no			26	3.2581				RepeatedStudy
799	2020/04/16	62	M	164.2	55.3	1.58817	20.5106	Lung cancer, CHF				2021/11/25	19.6	588	no	0		2021/11/25	588	19.6	no	0	yes	no	no	3.6	13.2	0.81	74.73	0.09	２外科	42.5	2020/03/31	58.12	no	4.06251	no	yes	yes	yes	no	yes	yes	63.3	4.14789	16	yes	no	FirstStudy
800	2020/04/16	71	F	150	38	1.25831	16.8889	Lung cancer	73	115	79	2021/11/16	19.3	579	no	0		2021/11/16	579	19.3	no	0	no	no	no	3.9	12.1	0.58	76.55	0.02	２外科	57.5	2020/04/16	35.2	no	3.56105	no	yes	yes	yes	no	yes	yes	19.3	2.96011	0	yes	yes	FirstStudy
801	2020/04/16	75	M	173.6	59.2	1.6896	19.6437	COPD, Lung cancer, pre surgery	68	149	80	2021/11/11	19.1333	574	no	0		2021/11/11	574	19.1333	no	0	no	no	no	3.9	10.6	1.11	50.13	0.12	２外科	55	2020/04/16	349.93	yes	5.85773	yes	no	no	no	yes	no	no	277.4	5.62546	0	yes	yes	FirstStudy
802	2020/04/16	64	M	168	78.5	1.91398	27.8132	Lung cancer	72	154	93	2020/09/11	4.93333	148	no	0		2020/09/11	148	4.93333	no	0	yes	no	no	4.2	14.9	1.01	58.17	0.24	２外科	55	2020/04/16	21.74	no	3.07915	no	yes	yes	yes	no	yes	yes	6.8	1.91692	0	yes	yes	FirstStudy
803	2020/04/16	68	F	154	62	1.62856	26.1427	Lung cancer, CKD, DM	75	169	71	2021/11/04	18.9	567	no	0		2021/11/04	567	18.9	no	0	yes	no	no	4.3	11.8	1.05	40.49	0.15	２外科	55	2020/04/16	32.92	no	3.49408	no	yes	yes	yes	no	yes	yes	35.3	3.56388	0	yes	yes	FirstStudy
804	2020/04/17	81	M	169	60.5	1.68527	21.1827	RA, DCM	70	123	68	2021/11/12	19.1333	574	no	0		2021/11/12	574	19.1333	no	0	yes	no	no	1.6	11.8	2.96	16.77	12.82	１内科	22.5	2020/04/15	590.02	yes	6.38016	yes	no	no	no	yes	no	no	254.7	5.54009	2	yes	yes	FirstStudy
805	2020/04/17	68	M										-24584.4	-737532																	１内科			308.8	yes	5.73269	yes				no			53.4	3.97781				RepeatedStudy
806	2020/04/17	67	M	170.5	66.4	1.77335	22.8412	Lung cancer				2020/11/27	7.46667	224	no	0		2020/11/27	224	7.46667	no	0	yes	no	no	4	13.9	1.09	52.82	0.19	呼吸器科	55	2020/04/23	59.77	no	4.0905	no	yes	yes	yes	no	yes	yes	36.1	3.58629	6	yes	yes	FirstStudy
807	2020/04/17	84	M	164	48.7	1.48948	18.1068	UC, DM, AFib	95	136	87	2021/11/01	18.7667	563	no	0		2021/11/01	563	18.7667	no	0	no	yes	no	3.8	11.2	0.84	65.82	0.06	１内科	50	2020/05/15	130.33	no	4.87007	no	yes	yes	yes	no	yes	yes	93.6	4.53903	28	yes	no	FirstStudy
808	2020/04/20	60	M										-24584.5	-737535																	２内科			275.38	yes	5.61815	yes				yes			224	5.41165				RepeatedStudy
809	2020/04/20	84	M										-24584.5	-737535																	２内科			628.34	yes	6.44308	yes				yes			395.7	5.98066				RepeatedStudy
810	2020/04/20	68	F	155.8	41.6	1.34177	17.1379	Bladder cancer	71	94	64	2020/05/30	1.33333	40	no	0		2020/05/30	40	1.33333	no	0	no	no	no	3.5	9	1.2	34.99	1.85	泌尿器科			20.3	no	3.01062	no	yes	yes	yes	no	yes	yes	18.4	2.91235				FirstStudy
811	2020/04/20	76	M										-24584.5	-737535																	１内科			572.49	yes	6.35	yes				yes			292	5.67675				RepeatedStudy
812	2020/04/20	76	F	142	41	1.2717	20.3333	Lung cancert	79	117	68	2021/11/16	19.1667	575	no	0		2021/11/16	575	19.1667	no	0	yes	no	no	4.5	12	0.72	59.26	0.01	２外科	60	2020/03/17	80.59	no	4.38937	no	yes	yes	yes	no	yes	yes	80	4.38203	34	no	no	FirstStudy
813	2020/04/21	63	M	167.2	72.2	1.8312	25.8264	Buerger disease	82	126	84	2021/11/16	19.1333	574	no	0		2021/11/16	574	19.1333	no	0	yes	no	no	4.4	16.7	1.01	58.43	0.76	２内科			10.17	no	2.31944	no	yes	yes	yes	no	yes	yes	6.5	1.8718				FirstStudy
814	2020/04/21	77	F										-24584.5	-737536																	２外科			142.89	no	4.96208	no				no			102.2	4.62693				RepeatedStudy
815	2020/04/21	83	F	154	70.7	1.73908	29.8111	CHF, PH, DM, CKD				2021/11/16	19.1333	574	no	0		2021/11/16	574	19.1333	no	0	yes	no	no	4.2	11.9	2.99	12.17		２内科			98.88	no	4.59391	no	yes	yes	yes	no	yes	yes	95.4	4.55808				FirstStudy
816	2020/04/21	66	F										-24584.5	-737536																	２内科			198.63	no	5.29144	no				no			170.4	5.13815				RepeatedStudy
817	2020/04/21	73	M	156	57.4	1.57713	23.5865	ESRD	77	143	68	2021/11/26	19.4667	584	no	0		2021/11/26	584	19.4667	no	0	yes	no	yes	2.7	7.5	4.03	12.33	6.42	２内科			1151.94	yes	7.0492	yes	no	no	no	yes	no	no	585.5	6.37247				FirstStudy
818	2020/04/21	48	M	165.3	72.6	1.8258	26.57	RA, MPA, ESRD	80	141	82	2021/11/22	19.3333	580	no	0		2021/11/22	580	19.3333	no	0	yes	no	yes	3.7	11.8	6.06	8.9	6.91	１内科			108.87	no	4.69015	no	yes	yes	yes	no	yes	yes	31.9	3.46261				FirstStudy
819	2020/04/21	77	F										-24584.5	-737536																	２外科			121.37	no	4.79884	no				no			108	4.68213				RepeatedStudy
820	2020/04/21	77	F	148.3	44.2	1.34937	20.0974	SSc, PBC	77	151	99	2021/01/19	9.1	273	no	0		2021/01/19	273	9.1	no	0	no	no	no	3.7	11.8	0.63	68.32	0.11	１内科	55	2020/04/21	31.5	no	3.44999	no	yes	yes	yes	no	yes	yes	31.2	3.44042	0	yes	yes	FirstStudy
821	2020/04/21	62	M	163	72	1.80555	27.0993	Malignant mesothelioma		161	117	2021/11/17	19.1667	575	no	0		2021/11/17	575	19.1667	no	0	yes	no	no	4.4	13.8	0.72	85.01	0.64	２外科	55	2020/04/21	49	no	3.89182	no	yes	yes	yes	no	yes	yes	14	2.63906	0	yes	yes	FirstStudy
822	2020/04/21	73	F	151.1	43.4	1.34966	19.0091	肺癌	58	158	71	2020/06/02	1.4	42	no	0		2020/06/02	42	1.4	no	0	no	no	no	4.1	12.7	0.76	56.5	0.03	２外科	55	2020/04/17	76.93	no	4.3429	no	yes	yes	yes	no	yes	yes	57.6	4.05352	4	yes	yes	FirstStudy
823	2020/04/21	74	M	166.9	73.7	1.84846	26.4579	右上葉肺癌	60	155	88	2021/11/25	19.4333	583	no	0		2021/11/25	583	19.4333	no	0	yes	no	no	4.5	15.1	0.85	67.38	0.2	２外科	55	2020/04/21	14.8	no	2.69463	no	yes	yes	yes	no	yes	yes	15.1	2.71469	0	yes	yes	FirstStudy
824	2020/04/21	78	M	160.3	50	1.49211	19.4582	Lung cancer				2021/11/26	19.4667	584	no	0		2021/11/26	584	19.4667	no	0	no	no	no	4.5	13	0.89	63.12	0.04	２外科	55	2020/04/21	27.49	no	3.31382	no	yes	yes	yes	no	yes	yes	26.8	3.2884	0	yes	yes	FirstStudy
825	2020/04/21	82	M	152	54	1.50997	23.3726	Lung cancer, Ao disectiion, CAD		124	74	2020/08/25	4.2	126	no	0		2020/08/25	126	4.2	no	0	yes	no	no	4.1	13.6	1.23	43.67	0.02	２内科	52.5	2020/06/16	45.37	no	3.81485	no	yes	yes	yes	no	yes	yes	39.8	3.68387	56	no	no	FirstStudy
826	2020/04/22	85	M	158.8	67.1	1.72042	26.6086	IP, ICM, Nephrotic syndrome, DM	67	140	72	2020/10/20	6.03333	181	yes	1	HF	2021/05/10	383	12.7667	no	0	yes	no	no	3.1	10.8	1.66	31.14	0.73	２内科	45	2020/04/22	312.42	yes	5.74435	yes	yes	yes	no	yes	yes	no	272.3	5.6069	0	yes	yes	FirstStudy
827	2020/04/22	53	F										-24584.6	-737537																	１内科			42.28	no	3.74431	no				no			35.9	3.58074				RepeatedStudy
828	2020/04/22	82	M	167.9	71.7	1.82866	25.4342	CKD, Renal artery stenosis, TAA	69	153	62	2021/08/25	16.3333	490	no	0		2021/08/25	490	16.3333	yes	1	yes	no	no	3.5	7.8	4.43	10.75	1.24	２内科	57.5	2020/04/21	470.01	yes	6.15275	yes	no	no	yes	yes	no	yes	431.6	6.0675	1	yes	yes	FirstStudy
829	2020/04/22	53	M	176.7	64.4	1.77791	20.6259	Lung cancer, pre surgery	74	132	85	2021/11/02	18.6333	559	no	0		2021/11/02	559	18.6333	no	0	no	no	no	3.4	8.4	1.07	57.65	0.11	２外科	55	2020/03/31	55.65	no	4.01908	no	yes	yes	yes	no	yes	yes	48.7	3.88568	22	yes	no	FirstStudy
830	2020/04/22	5	M	95.1	13.75	0.602685	15.2034	s/p TOF repair, severe PR				2021/11/11	18.9333	568	no	0		2021/11/11	568	18.9333	no	0	no	no	no	4.6	11.2	0.33			小児科	57.1	2020/02/05	164.03	no	5.10005	no	yes	yes	yes	no	yes	yes	129.2	4.86136	77	no	no	FirstStudy
831	2020/04/22	82	M	167.2	74.3	1.85764	26.5776	CAD, s/p PMI, PAFib, 胆管癌	61	132	76	2021/03/17	10.9667	329	no	0		2021/03/17	329	10.9667	yes	1	yes	yes	no	4.6	12.8	1.06	51.39	0.02	２内科	57.5	2020/04/22	230.39	no	5.43977	yes	no	yes	yes	no	yes	no	169.6	5.13344	0	yes	yes	FirstStudy
832	2020/04/22	81	M	160	53	1.53478	20.7031	基底細胞癌、PAC				2020/09/02	4.43333	133	no	0		2020/09/02	133	4.43333	no	0	no	no	no	4.4	14.6	0.89	62.44	0.21	２内科	55	2020/04/22	131.01	no	4.87527	no	yes	yes	yes	no	yes	yes	87.8	4.47506	0	yes	yes	FirstStudy
833	2020/04/23	75	M										-24584.6	-737538																	２外科			10.75	no	2.37491	no				no			7.7	2.04122				RepeatedStudy
834	2020/04/23	44	F	160.2	59.7	1.62992	23.2621	HCM, PAFib				2021/11/11	18.9	567	no	0		2021/11/11	567	18.9	no	0	no	yes	no	3.3	11.8	0.5	103.3	0.04	２内科	27.5	2020/04/16	1651.91	yes	7.40969	yes	no	no	no	yes	no	no	1567.4	7.35717	7	yes	yes	FirstStudy
835	2020/04/23	66	M	174	64.5	1.76564	21.304	Depression, CHF,d DM	78	104	79	2020/12/04	7.5	225	no	0		2020/12/04	225	7.5	no	0	no	no	no			0.94	62.37		２内科	10	2020/04/30	2994.08	yes	8.00439	yes	no	no	no	yes	no	no	3329.5	8.11058	7	yes	yes	FirstStudy
836	2020/04/23	71	M	167	68.1	1.77738	24.4182	U-AP, Post PCI	77	138	88	2021/05/26	13.2667	398	no	0		2021/05/26	398	13.2667	yes	1	yes	no	yes	4	11.6	6.93	6.87	0.3	２内科	55	2020/04/07	107.42	no	4.67675	no	yes	yes	no	no	yes	no	67.1	4.20618	16	yes	no	FirstStudy
837	2020/04/23	76	M	164	63	1.69411	23.4236	Lung cancer, pre surgery, ESRD	53	147	78	2021/10/01	17.5333	526	no	0		2021/10/01	526	17.5333	no	0	yes	no	yes	4	12.8	5.41	8.83	0.03	２外科	55	2020/04/23	292.33	yes	5.67788	yes	no	no	no	yes	no	no	226	5.42053	0	yes	yes	FirstStudy
838	2020/04/23	54	F										-24584.6	-737538																	２外科			15.67	no	2.75175	no				no			15	2.70805				RepeatedStudy
839	2020/04/23	61	M	161.3	56	1.58402	21.5238	Lung cancer, DM	98	141	89	2021/09/14	16.9667	509	no	0		2021/09/14	509	16.9667	no	0	yes	no	no	5.2	13.9	0.91	66.1	0.01	２外科	55	2020/04/23	24.04	no	3.17972	no	yes	yes	yes	no	yes	yes	12.9	2.55723	0	yes	yes	FirstStudy
840	2020/04/23	82	F	149.2	54.2	1.49876	24.3479	左下葉肺癌				2021/11/25	19.3667	581	no	0		2021/11/25	581	19.3667	no	0	no	no	no	4.3	13.3	0.65	64.84	0.15	２外科	55	2020/03/24	54.27	no	3.99397	no	yes	yes	yes	no	yes	yes	31.9	3.46261	30	yes	no	FirstStudy
841	2020/04/23	75	M	160	54	1.54919	21.0937	Pneumoniae, Lung cancer, IP	78	170	96	2021/11/02	18.6	558	no	0		2021/11/02	558	18.6	no	0	yes	no	no	4.2	15.7	0.71	81.73	0.12	２外科	52.5	2020/04/23	173.84	no	5.15814	no	yes	yes	yes	no	yes	yes	139.3	4.93663	0	yes	yes	FirstStudy
842	2020/04/23	73	F	150	100	2.04124	44.4444	Mediastinum tumor, DM	78			2021/11/04	18.6667	560	no	0		2021/11/04	560	18.6667	no	0	yes	no	no	4	13.9	1.21	33.97	0.1	２外科	57.5	2020/04/23	16.54	no	2.80578	no	yes	yes	yes	no	yes	yes	23.6	3.16125	0	yes	yes	FirstStudy
843	2020/04/24	79	M	157	63	1.65756	25.5588	CAD, AFib, DM	54	93	61	2021/11/12	18.9	567	no	0		2021/11/12	567	18.9	no	0	no	yes	no		14	0.81	69.71	0.03	２内科	52.5	2020/04/22	62.76	no	4.13932	no	yes	yes	yes	no	yes	yes	46.6	3.8416	2	yes	yes	FirstStudy
844	2020/04/27	77	F										-24584.7	-737542																	２外科			91.88	no	4.52048	no				no			75.2	4.32015				RepeatedStudy
845	2020/04/27	71	M										-24584.7	-737542																	呼吸器科			498.98	yes	6.21257	yes				yes			437.2	6.08039				RepeatedStudy
846	2020/04/27	62	F					RA				2021/11/17	18.9667	569	no	0		2021/11/17	569	18.9667	no	0	no	no	no	3.7	10.5	1.01	43.38	0.57	１内科			63.58	no	4.1523	no	yes	yes	yes	no	yes	yes	53.6	3.98155				FirstStudy
847	2020/04/30	72	F	157.4	62.2	1.6491	25.1062	SSc	82	160	89	2021/09/30	17.2667	518	no	0		2021/09/30	518	17.2667	no	0	no	no	no	4.3	15.2	0.81	52.91		１内科	55	2020/04/30	44.81	no	3.80243	no	yes	yes	yes	no	yes	yes	39.6	3.67883	0	yes	yes	FirstStudy
848	2020/04/30	49	F	150	43	1.33853	19.1111	SSc	61	109	67	2020/04/30	0	0	no	0		2020/04/30	0	0	no	0	no	no	no	4.5	12.6	0.6	82.05	0.02	１内科	55	2020/04/30	35.49	no	3.56925	no				no			35.9	3.58074	0	yes	yes	NoPrognosticInfo
849	2020/04/30	62	M	157.5	54	1.53704	21.7687	Brain cancer, Lung cancer	75	131	87	2020/08/17	3.63333	109	no	0		2020/08/17	109	3.63333	no	0	no	no	no						脳外科	50	2020/04/22	22.03	no	3.09241	no	yes	yes	yes	no	yes	yes	14.8	2.69463	8	yes	yes	FirstStudy
850	2020/04/30	79	M	154.3	51.8	1.49004	21.7569	MPA, DM	92	139	72	2020/06/18	1.63333	49	no	0		2020/06/18	49	1.63333	no	0	no	no	no	1.9	10.4	0.99	55.97	20.37	１内科	55	2020/05/07	234.12	no	5.45583	yes	no	yes	no	no	yes	yes	57.2	4.04655	7	yes	yes	FirstStudy
851	2020/04/30	45	F	154.7	46.3	1.41054	19.3464	Neuropathy	79	124	81	2020/07/29	3	90	no	0		2020/07/29	90	3	no	0	no	no	no	3.1	10.1	0.21	265.13	0.07	脳内科	57.5	2020/03/11	10.17	no	2.31944	no	yes	yes	yes	no	yes	yes	14.8	2.69463	50	no	no	FirstStudy
852	2020/04/30	72	F	147.9	54.8	1.50046	25.0521	RA, RS3PE	60	143	74	2021/10/18	17.8667	536	no	0		2021/10/18	536	17.8667	no	0	yes	no	no	3.2	9.6	0.67	65.11	1.07	１内科		2020/04/30	115.05	no	4.74537	no	yes	yes	yes	no	yes	yes	73.4	4.29592	0	yes	yes	FirstStudy
853	2020/04/30	72	M	165.9	68.1	1.77152	24.7431	Lung cancer, IP, pre surgery	91	143	100	2021/11/18	18.9	567	no	0		2021/11/18	567	18.9	no	0	no	no	no	4	13.6	0.72	81.44	0.15	２外科	52.5	2020/03/31	23.18	no	3.14329	no	yes	yes	yes	no	yes	yes	24.5	3.19867	30	yes	no	FirstStudy
854	2020/04/30	49	F	154.6	50.7	1.47556	21.2124	右胸膜播種(右腎細胞癌転移)	73	136	96	2021/12/05	19.4667	584	no	0		2021/12/05	584	19.4667	no	0	yes	no	no	4.3	12.2	0.99	47.44	0.28	２外科	57.5	2020/04/30	33.21	no	3.50285	no	yes	yes	yes	no	yes	yes	24.4	3.19458	0	yes	yes	FirstStudy
855	2020/04/30	73	M	167.2	72	1.82866	25.7549	AMI, AFib	84	136	84	2021/11/29	19.2667	578	no	0		2021/11/29	578	19.2667	no	0	yes	yes	no	4.3	14.7	0.86	66.79		２内科	50	2020/04/30	586.31	yes	6.37385	yes	no	no	no	yes	no	no	619.2	6.42843	0	yes	yes	FirstStudy
856	2020/04/30	78	M	167	57	1.62609	20.4382	Malignant mesothelioma, DM, CKD	94	149	84	2020/06/08	1.3	39	no	0		2020/06/08	39	1.3	no	0	yes	no	no	4.2	10.2	1.3	41.7	0.49	２外科	57.5	2020/04/30	57.58	no	4.05318	no	yes	yes	yes	no	yes	yes	33.6	3.51453	0	yes	yes	FirstStudy
857	2020/05/01	72	M										-24584.9	-737546																	泌尿器科			283.94	yes	5.64876	yes				no			17	2.83321				RepeatedStudy
858	2020/05/01	49	M	175.1	124	2.45585	40.4436	ESRD, CAD, DM, CHF	90	109	57	2020/12/08	7.36667	221	no	0		2020/12/08	221	7.36667	no	0	yes	no	yes		10.2	12.58	3.98	4.08	２内科	45	2020/04/27	263.94	yes	5.57572	yes	no	no	no	no	yes	yes	152.8	5.02913	4	yes	yes	FirstStudy
859	2020/05/01	57	M	171.4	100.6	2.18853	34.2434	Parotid gland cancer, IP	96	82	57	2021/11/17	18.8333	565	no	0		2021/11/17	565	18.8333	no	0	yes	no	no	2.9	12.8	0.55	116.93	2.15	耳鼻科			151.47	no	5.02039	no	yes	yes	yes	no	yes	yes	95.8	4.56226				FirstStudy
860	2020/05/07	45	F	159.2	51.7	1.51205	20.3988	SSc, Sjogren				2021/11/18	18.6667	560	no	0		2021/11/18	560	18.6667	no	0	no	no	no		12.5	0.55	92.47	0.02	１内科	55	2020/04/23	41.43	no	3.72401	no	yes	yes	yes	no	yes	yes	37.1	3.61362	14	yes	yes	FirstStudy
861	2020/05/07	76	F										-24585.1	-737552																	２外科			129.19	no	4.86128	no				no			83.5	4.42485				RepeatedStudy
862	2020/05/07	61	M										-24585.1	-737552																	呼吸器科			6.39	no	1.85473	no				no			6.5	1.8718				RepeatedStudy
863	2020/05/07	84	M	166.7	68.5	1.78099	24.6501	OMI, Prostate cancer, Esophageal cancer	52	132	70	2021/04/06	11.1333	334	no	0		2021/04/06	334	11.1333	yes	1	yes	no	no	4.3	13.6	0.96	56.88	0.4	２内科	37.5	2020/04/17	327.21	yes	5.7906	yes	no	no	yes	no	yes	no	153.6	5.03435	20	yes	no	FirstStudy
864	2020/05/07	77	F										-24585.1	-737552																	２外科			91.88	no	4.52048	no				no			72.8	4.28772				RepeatedStudy
865	2020/05/07	75	M										-24585.1	-737552																	２外科			256.68	yes	5.54783	yes				no			78.9	4.36818				RepeatedStudy
866	2020/05/07	79	M	161.1	57.9	1.60967	22.3094	左上葉肺癌				2021/08/16	15.5333	466	no	0		2021/08/16	466	15.5333	no	0	yes	no	no	3.9	11.4	0.71	80.52	0.16	２外科	50	2020/04/23	20.3	no	3.01062	no	yes	yes	yes	no	yes	yes	18.5	2.91777	14	yes	yes	FirstStudy
867	2020/05/07	79	M	160.3	67.3	1.7311	26.1908	右上葉肺癌	57	160	96	2021/09/16	16.5667	497	no	0		2021/09/16	497	16.5667	no	0	yes	no	no	3.8	13.6	0.68	84.41	0.1	２外科	60	2020/05/07	231.64	no	5.44518	yes	no	yes	no	yes	no	no	209.9	5.34663	0	yes	yes	FirstStudy
868	2020/05/07	68	F	167	70.6	1.80971	25.3146	GCA, TAA s/p graft	73	113	61	2020/05/18	0.366667	11	no	0		2020/05/18	11	0.366667	yes	1	yes	no	no	2.4	9.8	0.64	69.59	20.24	１内科	55	2020/05/01	303.08	yes	5.714	yes	no	no	yes	no	yes	no	52.5	3.96081	6	yes	yes	FirstStudy
869	2020/05/07	67	F	141.6	43.3	1.30504	21.5954	DM, Lipoma				2020/07/17	2.36667	71	no	0		2020/07/17	71	2.36667	no	0	no	no	no	4.5	13.5	0.45	102.74	0.22	２外科	55	2020/04/23	10.17	no	2.31944	no	yes	yes	yes	no	yes	yes	9.6	2.26176	14	yes	yes	FirstStudy
870	2020/05/08	46	M	173	78	1.93606	26.0617	DCM, NSVT, Post ICD	60	130	89	2021/10/25	17.8333	535	no	0		2021/10/25	535	17.8333	no	0	yes	no	no	4.1	15.7	1.18	53.95		２内科	38	2020/05/08	0	no		no	yes	yes	yes	no	yes	yes	2.8	1.02962	0	yes	yes	FirstStudy
871	2020/05/08	61	M	168.4	52.5	1.56711	18.5129	DLBCL, CHF, COPD	92	137	80	2021/11/19	18.6667	560	no	0		2021/11/19	560	18.6667	no	0	yes	no	no	3.3	11.2	0.73	84.13		血内科	47.5	2020/05/08	25.77	no	3.24921	no	yes	yes	yes	no	yes	yes	16.3	2.79117	0	yes	yes	FirstStudy
872	2020/05/08	84	M	161.5	62	1.66775	23.771	s/p PMI, AV block, SSS	57	144	76	2021/05/27	12.8	384	no	0		2021/05/27	384	12.8	no	0	yes	no	no	4	12.4	1.21	44.15	3.3	２内科	52.5	2020/05/08	97.64	no	4.58129	no	yes	yes	yes	no	yes	yes	45.4	3.81551	0	yes	yes	FirstStudy
873	2020/05/08	77	F	144.1	41.3	1.28575	19.8894	MPA, DM	83	134	79	2020/10/08	5.1	153	no	0		2020/10/08	153	5.1	no	0	no	no	no	4.6	10.7	0.73	58.15	0.01	１内科	55	2020/05/12	50.95	no	3.93084	no	yes	yes	yes	no	yes	yes	57.9	4.05872	4	yes	yes	FirstStudy
874	2020/05/08	72	F	135.9	37.4	1.18821	20.2504	OMI, DM	62	145	77	2021/05/21	12.6	378	no	0		2021/05/21	378	12.6	no	0	yes	no	no	4.2	13.1	1.05	39.83	0.04	２内科	47.5	2020/05/08	237.84	no	5.4716	yes	no	yes	no	no	yes	yes	183.1	5.21003	0	yes	yes	FirstStudy
875	2020/05/08	80	M	165.9	58.1	1.63629	21.1098	HCC, AVR, ASO	73	146	91	2020/07/25	2.6	78	no	0		2020/07/25	78	2.6	yes	1	yes	no	no	2.4	14	0.83	67.63		３内科			195.29	no	5.27449	no	yes	yes	no	no	yes	no	139.6	4.93878				FirstStudy
876	2020/05/08	71	M	167	61	1.68218	21.8724	OMI, ESRD, DM, Stanford B dissection	81	132	69	2020/12/15	7.36667	221	no	0		2020/12/15	221	7.36667	no	0	yes	no	yes	3.8	12.7	3.42	14.87	2.22	２内科	25	2020/05/08	2303.64	yes	7.74225	yes	no	no	no	yes	no	no	1936.6	7.56869	0	yes	yes	FirstStudy
877	2020/05/08	71	M	166.1	59.6	1.65828	21.6026	CAD, ASO, ESRD, DM	59	124	81	2021/06/08	13.2	396	no	0		2021/06/08	396	13.2	no	0	yes	no	yes	4.1	12.8	9.52	4.85	0.06	２内科	55	2020/05/08	54.55	no	3.99912	no	yes	yes	yes	no	yes	yes	45	3.80666	0	yes	yes	FirstStudy
878	2020/05/11	60	F	165.3	61.1	1.67497	22.3612	Gastric cancer				2020/06/28	1.6	48	no	0		2020/06/28	48	1.6	yes	1	yes	no	no	2.9	11.3	0.89	50.29	0.19	３内科			9.88	no	2.29051	no	yes	yes	no	no	yes	no	6.5	1.8718				FirstStudy
879	2020/05/11	84	M										-24585.2	-737556																	２内科			648.95	yes	6.47536	yes				yes			620.4	6.43036				RepeatedStudy
880	2020/05/11	76	F	154	50	1.46249	21.0828	AV block, SSS	65	203	85	2021/08/27	15.7667	473	no	0		2021/08/27	473	15.7667	no	0	yes	no	no	3.7	11.4	0.61	71.04	0.09	２内科	55	2020/05/12	178.29	no	5.18341	no	yes	yes	yes	no	yes	yes	130.8	4.87367	1	yes	yes	FirstStudy
881	2020/05/11	53	M	169.6	79.4	1.93407	27.6038	DCM, s/p S-ICD, CHF	60	106	61	2021/04/12	11.2	336	no	0		2021/04/12	336	11.2	no	0	no	no	no	4.1	13.9	0.85	74.16	0.08	２内科	27.5	2020/05/12	640.83	yes	6.46276	yes	no	no	no	yes	no	no	700.4	6.55165	1	yes	yes	FirstStudy
882	2020/05/11	66	M										-24585.2	-737556																	精神科			1781.62	yes	7.48528	yes				yes			1754.4	7.46988				RepeatedStudy
883	2020/05/11	53	F	154.6	38.6	1.2875	16.1498	Gastric cancer				2020/06/18	1.26667	38	no	0		2020/06/18	38	1.26667	yes	1	yes	no	no	3.2	12.5	1.83	23.68		３内科			13.65	no	2.61374	no	yes	yes	no	no	yes	no	3	1.09861				FirstStudy
884	2020/05/11	64	F										-24585.2	-737556																	１内科			149.07	no	5.00442	no				no			98.4	4.58904				RepeatedStudy
885	2020/05/11	54	F										-24585.2	-737556																	２外科			22.31	no	3.10504	no				no			17.3	2.85071				RepeatedStudy
886	2020/05/11	52	M	175	51.45	1.58147	16.8	DCM, VT, TR, MR	70	82	56	2020/07/02	1.73333	52	yes	1	HF	2020/09/03	115	3.83333	no	0	no	yes	no	2.6	12.7	2.69	21.14		２内科	20	2020/05/11	276.01	yes	5.62044	yes	yes	yes	no	yes	yes	no	230	5.43808	0	yes	yes	FirstStudy
887	2020/05/11	76	M										-24585.2	-737556																	２外科			172.99	no	5.15323	no				no			133	4.89035				RepeatedStudy
888	2020/05/11	76	M	160	55	1.56347	21.4844	Lung cancer, COPD	86	130	68	2020/06/10	1	30	no	0		2020/06/10	30	1	yes	1	yes	no	no	3.2	13.6	0.65	89.68	2.38	２外科	55	2020/05/13	43.68	no	3.77689	no	yes	yes	no	no	yes	no	33.9	3.52342	2	yes	yes	FirstStudy
889	2020/05/12	71	M	166.1	64.1	1.71974	23.2337	CAD, VSA, ESRD, DM	65	174	80	2021/11/26	18.7667	563	no	0		2021/11/26	563	18.7667	no	0	yes	no	yes	4.6	15.6	9.15	5.07	0.37	２内科	55	2020/05/12	938.04	yes	6.84379	yes	no	no	no	yes	no	no	727.1	6.58906	0	yes	yes	FirstStudy
890	2020/05/12	79	M	172	68	1.80247	22.9854	OMI, PAFib	62	126	69	2021/10/12	17.2667	518	no	0		2021/10/12	518	17.2667	no	0	yes	yes	no	3.8	13.3	0.93	59.93	0.03	２内科	45	2020/05/12	157.13	no	5.05707	no	yes	yes	yes	no	yes	yes	121.3	4.79827	0	yes	yes	FirstStudy
891	2020/05/12	56	M					OMI, VSA, NSVT				2021/03/02	9.8	294	no	0		2021/03/02	294	9.8	no	0	no	no	no	4	13.7	1.08	55.89	0.12	２内科			5.52	no	1.70838	no	yes	yes	yes	no	yes	yes	14.1	2.64617				FirstStudy
892	2020/05/12	75	F	152.8	49.7	1.45241	21.2868	SSc, PAH, RA, Sjogren				2021/11/15	18.4	552	no	0		2021/11/15	552	18.4	no	0	yes	no	no	4.1	11.3	0.75	56.88	0.78	１内科	57.5	2020/05/28	58.67	no	4.07193	no	yes	yes	yes	no	yes	yes	113.6	4.73268	16	yes	no	FirstStudy
893	2020/05/12	44	M										-24585.2	-737557																	２外科			12.78	no	2.54788	no				no			7.3	1.98787				RepeatedStudy
894	2020/05/12	52	F	160.4	47.8	1.45937	18.5789	Castleman disease	70	100	68	2020/05/28	0.533333	16	no	0		2020/05/28	16	0.533333	no	0	no	no	no	2.6	9.2	0.67	71.49	2.98	１内科	55	2020/05/13	150.6	no	5.01463	no	yes	yes	yes	no	yes	yes	21.4	3.06339	1	yes	yes	FirstStudy
895	2020/05/12	82	M										-24585.2	-737557																	２内科			346.62	yes	5.84823	yes				yes			258.1	5.55335				RepeatedStudy
896	2020/05/12	75	M	166.7	50.9	1.53524	18.3167	ESRD, CAD, PAFib	63	127	61	2021/06/08	13.0667	392	no	0		2021/06/08	392	13.0667	no	0	yes	yes	yes	4.2	14.5	9.11	5.01	0.05	２内科	45	2020/05/12	257.1	yes	5.54947	yes	no	no	no	no	yes	yes	172.5	5.1504	0	yes	yes	FirstStudy
897	2020/05/12	39	M	154.9	55	1.53835	22.9224	SLE, CKD		184	103	2021/11/22	18.6333	559	no	0		2021/11/22	559	18.6333	no	0	yes	no	no	3.8	9.1	2.52	24.66	1.17	２内科	45	2020/08/18	113.4	no	4.73092	no	yes	yes	yes	no	yes	yes	62.2	4.13035	98	no	no	FirstStudy
898	2020/05/12	77	M										-24585.2	-737557																	２外科			42.84	no	3.75747	no				no			40.5	3.7013				RepeatedStudy
899	2020/05/12	67	F	166	54	1.57797	19.5965	Lung cancer	70	144	79	2021/11/29	18.8667	566	no	0		2021/11/29	566	18.8667	no	0	no	no	no	4.1	12.1	0.78	56.29	0.03	２外科	55	2020/05/12	37.47	no	3.62354	no	yes	yes	yes	no	yes	yes	24.3	3.19048	0	yes	yes	FirstStudy
900	2020/05/12	80	M	161.5	57	1.59909	21.8539	右中葉肺癌	82	139	81	2021/11/18	18.5	555	no	0		2021/11/18	555	18.5	no	0	yes	no	no	3.8	12	0.96	57.68	0.03	２外科	52.5	2020/05/08	17.12	no	2.84025	no	yes	yes	yes	no	yes	yes	13.7	2.6174	4	yes	yes	FirstStudy
901	2020/05/12	64	F	161	55	1.56835	21.2183	Thymic cyst	57	130	82	2020/07/09	1.93333	58	no	0		2020/07/09	58	1.93333	no	0	no	no	no	4.9	14.9	0.6	75.99	0.03	２外科		2020/05/12	0	no		no	yes	yes	yes	no	yes	yes	5.6	1.72277	0	yes	yes	FirstStudy
902	2020/05/12	76	M	167	69	1.78909	24.7409	COPD, じん肺症	71	168	95	2021/08/23	15.6	468	no	0		2021/08/23	468	15.6	no	0	no	no	no	4.1	15.5	0.93	60.6	0.1	２外科	55	2020/05/12	65.74	no	4.18571	no	yes	yes	yes	no	yes	yes	44.1	3.78646	0	yes	yes	FirstStudy
903	2020/05/12	65	M	158.7	51.7	1.50967	20.5275	DCM, DM, Depression	90	105	75	2021/05/12	12.1667	365	yes	1	HF	2021/12/04	571	19.0333	no	0	no	no	no	3.8	14.6	1.11	52.23		２内科	15	2020/05/12	1564.16	yes	7.3551	yes	yes	yes	no	yes	yes	no	1651.7	7.40956	0	yes	yes	FirstStudy
904	2020/05/12	74	M	160.8	53.9	1.55162	20.8457	肺癌疑い、OMI, Post PCI	74	120	69	2020/11/24	6.53333	196	no	0		2020/11/24	196	6.53333	no	0	no	no	no	4.1	13.6	0.9	63.3	0.59	２外科	52.5	2020/03/17	98.13	no	4.58629	no	yes	yes	yes	no	yes	yes	49.1	3.89386	56	no	no	FirstStudy
905	2020/05/13	70	M										-24585.3	-737558																	２内科			97.64	no	4.58129	no				no			107.1	4.67376				RepeatedStudy
906	2020/05/13	64	M	163.9	57.3	1.61516	21.3303	Lung cancer, CAD, HCC, IP, DM	95	116	62	2020/09/14	4.13333	124	no	0		2020/09/14	124	4.13333	no	0	no	no	no	3.6	13.4	0.58	106.72	1.08	２外科	37.5	2020/05/21	151.25	no	5.01893	no	yes	yes	yes	no	yes	yes	100.7	4.61215	8	yes	yes	FirstStudy
907	2020/05/13	70	M	169.4	75.2	1.88111	26.2054	E-AP, OMI	65	160	79	2021/10/22	17.5667	527	no	0		2021/10/22	527	17.5667	no	0	yes	no	no	4.2	16.1	0.97	59.26	0.02	２内科	52.5	2020/05/13	35.77	no	3.57711	no	yes	yes	yes	no	yes	yes	30.3	3.41115	0	yes	yes	FirstStudy
908	2020/05/13	63	F	146.8	56	1.51114	25.9858	ASO, DM	96	163	90	2021/11/16	18.4	552	no	0		2021/11/16	552	18.4	no	0	yes	no	no	3.8	13	0.34	142.1	2.8	２内科	57.5	2020/05/13	36.91	no	3.60848	no	yes	yes	yes	no	yes	yes	16.6	2.8094	0	yes	yes	FirstStudy
909	2020/05/13	71	F	146.3	66.3	1.64145	30.976	Lung cancer, Bronchial cancer	62	147	68	2021/09/14	16.3	489	no	0		2021/09/14	489	16.3	no	0	yes	no	no	4.2	12.1	0.71	61.36	0.1	２外科	55	2020/05/13	43.96	no	3.78328	no	yes	yes	yes	no	yes	yes	46	3.82864	0	yes	yes	FirstStudy
910	2020/05/13	84	M	168.1	71.3	1.82464	25.2321	AMI, HF, AS	66	107	60	2021/05/27	12.6333	379	yes	1	HF	2021/06/15	398	13.2667	no	0	yes	no	no	3.1	12.4	1.17	45.81	9.59	２内科	42.5	2020/05/12	3213.23	yes	8.07503	yes	yes	yes	no	yes	yes	no	432.9	6.07051	1	yes	yes	FirstStudy
911	2020/05/13	71	M	161.8	51.9	1.52729	19.8249	silent ischemia, Post PCI	79	135	81	2021/10/19	17.4667	524	no	0		2021/10/19	524	17.4667	no	0	yes	no	no	4.5	12	0.93	61.8	0.05	２内科	57.5	2020/05/13	41.71	no	3.73074	no	yes	yes	yes	no	yes	yes	38.2	3.64284	0	yes	yes	FirstStudy
912	2020/05/14	15	F										-24585.3	-737559																	小児科			24.04	no	3.17972	no				no			25.9	3.25424				RepeatedStudy
913	2020/05/14	68	M										-24585.3	-737559																	２内科			1256.71	yes	7.13625	yes				yes			225.4	5.41788				RepeatedStudy
914	2020/05/14	75	F	151.8	51.1	1.4679	22.1757	左上葉肺癌	88	150	89	2021/11/25	18.6667	560	no	0		2021/11/25	560	18.6667	no	0	yes	no	no	4.5	11.6	0.7	61.34	0.13	２外科	55	2020/04/30	69.77	no	4.2452	no	yes	yes	yes	no	yes	yes	57.3	4.0483	14	yes	yes	FirstStudy
915	2020/05/14	64	M	153.9	49.5	1.45469	20.8991	右肺下葉良性結節	60	174	88	2020/12/17	7.23333	217	no	0		2020/12/17	217	7.23333	no	0	no	no	no	4.6	13.6	0.79	76.11	0.6	２外科	55	2020/05/14	81.11	no	4.39581	no	yes	yes	yes	no	yes	yes	57.2	4.04655	0	yes	yes	FirstStudy
916	2020/05/14	75	M	167	74	1.85278	26.5338	Lung cancer				2021/09/30	16.8	504	no	0		2021/09/30	504	16.8	no	0	yes	no	no	4.7	16.1	0.94	60.13	0.66	２外科	60	2020/03/31	236.19	no	5.46464	yes	no	yes	no	no	yes	yes	149.1	5.00462	44	no	no	FirstStudy
917	2020/05/14	74	F										-24585.3	-737559																	２外科			67.89	no	4.21789	no				no			14.8	2.69463				RepeatedStudy
918	2020/05/14	83	M	158	70	1.75278	28.0404	Lung cancer, DM, AFib				2021/11/09	18.1333	544	no	0		2021/11/09	544	18.1333	no	0	yes	yes	no	4.3	16.2	1.14	48.21	0.18	２外科	55	2020/05/08	66.28	no	4.19389	no	yes	yes	yes	no	yes	yes	49.4	3.89995	6	yes	yes	FirstStudy
919	2020/05/14	49	M	170.5	61.9	1.71221	21.2932	Lung cancer, pre surgery	86	120	75	2021/09/07	16.0333	481	no	0		2021/09/07	481	16.0333	no	0	no	no	no	4.3	13.7	0.68	96.82	2.78	２外科	55	2020/05/22	46.21	no	3.8332	no	yes	yes	yes	no	yes	yes	24.2	3.18635	8	yes	yes	FirstStudy
920	2020/05/15	72	M	167.1	71.9	1.82684	25.7499	CAD, AFib, Asthma	43	122	59	2020/12/18	7.23333	217	no	0		2020/12/18	217	7.23333	no	0	no	yes	no	4.5	15.9	0.86	67.05	0.05	２内科	52.5	2020/05/15	84.99	no	4.44253	no	yes	yes	yes	no	yes	yes	72	4.27667	0	yes	yes	FirstStudy
921	2020/05/15	57	F	156	58	1.58535	23.833	E-AP		120	82	2021/11/26	18.6667	560	no	0		2021/11/26	560	18.6667	no	0	yes	no	no	4.2	13.4	0.73	63.39		２内科	55	2018/04/06	17.7	no	2.87356	no	yes	yes	yes	no	yes	yes	21.8	3.08191	770	no	no	FirstStudy
922	2020/05/15	57	M					OMI, AAA, DM		112	76	2021/10/26	17.6333	529	no	0		2021/10/26	529	17.6333	no	0	yes	no	no	4.3	15.5	0.75	83.28	0.15	２内科			27.78	no	3.32432	no	yes	yes	yes	no	yes	yes	21.1	3.04927				FirstStudy
923	2020/05/15	57	F	155	40.4	1.31888	16.8158	Cervical cancer	80	117	66	2020/11/19	6.26667	188	no	0		2020/11/19	188	6.26667	no	0	no	no	no	3	9.8	0.37	133.32	1.82	２外科	57.5	2020/05/21	48.72	no	3.88609	no	yes	yes	yes	no	yes	yes	25.1	3.22287	6	yes	yes	FirstStudy
924	2020/05/15	68	M	157.8	55.5	1.55973	22.2884	SSc, RA	94	123	84	2021/11/22	18.5333	556	no	0		2021/11/22	556	18.5333	no	0	no	no	no	4	14	0.73	81.54	0.01	１内科	57.5	2020/05/07	105	no	4.65396	no	yes	yes	yes	no	yes	yes	72.7	4.28634	8	yes	yes	FirstStudy
925	2020/05/15	66	M	166.1	59.8	1.66106	21.6751	Kidney cancer, pre surgery				2021/11/17	18.3667	551	no	0		2021/11/17	551	18.3667	no	0	no	no	no	3.6	11.5	1.03	56.44	1.28	泌尿器科	57.5	2020/05/20	21.45	no	3.06572	no	yes	yes	yes	no	yes	yes	18.7	2.92852	5	yes	yes	FirstStudy
926	2020/05/15	84	M										-24585.3	-737560																	救急科			138.66	no	4.93202	no				no			82.3	4.41037				RepeatedStudy
927	2020/05/18	74	M	165.8	58.6	1.64282	21.3171	SSS, PAFib				2021/11/09	18	540	no	0		2021/11/09	540	18	no	0	no	yes	no	3.9	11.8	0.84	68.26	0.01	２内科	53	2020/05/26	159.51	no	5.07211	no	yes	yes	yes	no	yes	yes	91.2	4.51305	8	yes	yes	FirstStudy
928	2020/05/18	73	F	155.3	47	1.42391	19.4874	SSc, PH	76	105	63	2021/01/20	8.23333	247	no	0		2021/01/20	247	8.23333	no	0	no	no	no	4.2	11.1	1.11	37.33	0.28	１内科			154.31	no	5.03896	no	yes	yes	yes	no	yes	yes	114.1	4.73708				FirstStudy
929	2020/05/18	76	M	163.9	65.2	1.72291	24.2711	Lung cancer, Colon cancer, CKD	85	126	76	2020/11/02	5.6	168	no	0		2020/11/02	168	5.6	yes	1	yes	no	no	4.2	10.8	2.07	25.25	0.15	呼吸器科	50	2020/04/17	188.6	no	5.23963	no	yes	yes	no	no	yes	no	168.8	5.12871	31	no	no	FirstStudy
930	2020/05/18	85	M										-24585.4	-737563																	２内科			1542.75	yes	7.34132	yes				yes			1308.2	7.17641				RepeatedStudy
931	2020/05/18	79	M	159.4	60.2	1.63264	23.693	CAD	61	125	64	2021/10/12	17.0667	512	no	0		2021/10/12	512	17.0667	no	0	yes	no	no	4.1	13.3	0.86	65.29	0.35	心血外科	55	2020/05/20	23.75	no	3.16758	no	yes	yes	yes	no	yes	yes	18.7	2.92852	2	yes	yes	FirstStudy
932	2020/05/18	80	F	154.4	63.8	1.65418	26.7625	AFL, s/p PMI, HCM	83	90	68	2021/06/01	12.6333	379	no	0		2021/06/01	379	12.6333	no	0	yes	yes	no	4	12.6	1.17	34.33	0.04	２内科	55	2020/05/19	171.72	no	5.14587	no	yes	yes	yes	no	yes	yes	154.1	5.0376	1	yes	yes	FirstStudy
933	2020/05/18	69	F	158.3	55.8	1.56641	22.2675	Unstable AP	76	118	74	2020/07/06	1.63333	49	no	0		2020/07/06	49	1.63333	no	0	no	no	no	4.1	11.9	0.7	62.83	0.12	２内科	55	2020/05/15	108.87	no	4.69015	no	yes	yes	yes	no	yes	yes	78.6	4.36437	3	yes	yes	FirstStudy
934	2020/05/18	78	F										-24585.4	-737563																	２外科			231.84	no	5.44605	yes				no			147.1	4.99111				RepeatedStudy
935	2020/05/18	74	F										-24585.4	-737563																	１内科			192.37	no	5.25942	no				no			131.3	4.87748				RepeatedStudy
936	2020/05/19	76	M										-24585.5	-737564																	２内科			34.35	no	3.5366	no				no			22.8	3.12676				RepeatedStudy
937	2020/05/19	73	M										-24585.5	-737564																	２内科			175.75	no	5.16906	no				no			152.2	5.0252				RepeatedStudy
938	2020/05/19	48	M	164	95.5	2.0858	35.5071	OMI, DM	79	132	85	2021/06/18	13.1667	395	no	0		2021/06/18	395	13.1667	no	0	yes	no	no	4	16.2	1.01	63.18	0.35	２内科	55	2020/05/19	45.93	no	3.82712	no	yes	yes	yes	no	yes	yes	30.3	3.41115	0	yes	yes	FirstStudy
939	2020/05/19	71	M	168	89	2.03797	31.5334	s/p CABG	70	134	56	2021/10/26	17.5	525	no	0		2021/10/26	525	17.5	no	0	yes	no	no	4.7	14.5	1.32	42.13	0.02	２内科			79.55	no	4.37639	no	yes	yes	yes	no	yes	yes	47.1	3.85227				FirstStudy
940	2020/05/19	78	M										-24585.5	-737564																	血内科			463.34	yes	6.13846	yes				yes			517.3	6.24862				RepeatedStudy
941	2020/05/19	53	M	171.9	72.9	1.86574	24.6704	Silent ischemia, Post PCI				2020/05/29	0.333333	10	no	0		2020/05/29	10	0.333333	no	0	no	no	no	4.5	14.5	0.97	64.18	0.02	２内科			7.85	no	2.06051	no	yes	yes	yes	no	yes	yes	7.8	2.05412				FirstStudy
942	2020/05/19	62	M	166.9	63.3	1.71308	22.7243	E-AP, Post CABG+PCI, ESKD on HD	63	135	88	2021/09/04	15.7667	473	no	0		2021/09/04	473	15.7667	no	0	yes	no	yes	3.6	10.7	12.83	3.64	0.44	２内科	42.5	2020/05/21	641.25	yes	6.46342	yes	no	no	no	yes	no	no	393.3	5.97457	2	yes	yes	FirstStudy
943	2020/05/19	75	F	140.3	46	1.33893	23.3691	DM, MN, DVT				2021/06/01	12.6	378	no	0		2021/06/01	378	12.6	no	0	yes	no	no	4	9.7	1.07	38.56		２内科			135.75	no	4.91081	no	yes	yes	yes	no	yes	yes	112.1	4.71939				FirstStudy
944	2020/05/19	64	F	148.3	36.2	1.22116	16.4599	SSc, IP	70	110	72	2021/09/13	16.0667	482	no	0		2021/09/13	482	16.0667	no	0	yes	no	no	4.3	13.1	1.13	38.02	0.05	１内科	57.5	2020/05/20	22.03	no	3.09241	no	yes	yes	yes	no	yes	yes	20.7	3.03013	1	yes	yes	FirstStudy
945	2020/05/19	77	M	166.6	54	1.58082	19.4556	OMI, Post PCI, Post AVR due to AS, ESKD on HD	50	131	71	2021/08/19	15.2333	457	no	0		2021/08/19	457	15.2333	no	0	yes	no	yes	3.8	10.5	7.03	6.6	0.2	２内科	25	2020/05/19	2425.71	yes	7.79388	yes	no	no	no	yes	no	no	1904.4	7.55192	0	yes	yes	FirstStudy
946	2020/05/19	81	F	151.9	60.9	1.60301	26.3938	CKD, DM, AS	55	159	74	2021/12/03	18.7667	563	no	0		2021/12/03	563	18.7667	no	0	yes	no	no	4.3	11.4	1.19	33.58	0.09	２内科	55	2020/05/19	38.04	no	3.63864	no	yes	yes	yes	no	yes	yes	48	3.8712	0	yes	yes	FirstStudy
947	2020/05/19	84	F	151	57	1.54623	24.9989	Lung cancer	86	153	75	2021/11/18	18.2667	548	no	0		2021/11/18	548	18.2667	no	0	yes	no	no	4.2	12.3	0.64	65.5	0.03	２外科	60	2020/05/19	18.56	no	2.92101	no	yes	yes	yes	no	yes	yes	44.5	3.79549	0	yes	yes	FirstStudy
948	2020/05/19	71	F	152.8	48	1.42735	20.5586	MAC	77	150	80	2021/11/16	18.2	546	no	0		2021/11/16	546	18.2	no	0	yes	no	no	4.4	14.3	0.55	81.13	0.45	２外科	55	2020/05/19	99.37	no	4.59885	no	yes	yes	yes	no	yes	yes	84.4	4.43557	0	yes	yes	FirstStudy
949	2020/05/19	78	M	159.8	50.8	1.50165	19.8935	Lung cancer, IP, pre surgery	62	159	79	2021/11/11	18.0333	541	no	0		2021/11/11	541	18.0333	no	0	yes	no	no	4.1	13.8	1.12	49.08	0.54	２外科	55	2020/05/19	32.64	no	3.48554	no	yes	yes	yes	no	yes	yes	19.1	2.94969	0	yes	yes	FirstStudy
950	2020/05/20	67	F	153.1	58	1.57054	24.7444	CAD, DM, ESRD	90	125	77	2021/06/28	13.4667	404	no	0		2021/06/28	404	13.4667	no	0	yes	no	yes	3.5	10.5	8.32	4.22	1.37	２内科	45	2020/05/20	80.33	no	4.38614	no	yes	yes	yes	no	yes	yes	70	4.2485	0	yes	yes	FirstStudy
951	2020/05/20	68	F	155	62.9	1.64566	26.1811	AFib, Thromoboembolism, HCM	64	119	85	2020/06/10	0.7	21	no	0		2020/06/10	21	0.7	no	0	yes	yes	no	3.2	14.1	1.04	40.91	0.54	２内科	52.5	2020/05/19	132.14	no	4.88386	no	yes	yes	yes	no	yes	yes	118.9	4.77828	1	yes	yes	FirstStudy
952	2020/05/20	57	F	150.2	52	1.47294	23.0496	胆管癌	76	100	60	2020/05/23	0.1	3	no	0		2020/05/23	3	0.1	yes	1	no	yes	no	2.5	10.1	1.23	35.82	19.1	３内科	50	2020/05/11	693.63	yes	6.54194	yes	no	no	yes	no	yes	no	164.9	5.10534	9	yes	yes	FirstStudy
953	2020/05/21	64	F	151.1	46	1.3895	20.1479	SSc, IP, Sjogren				2021/11/18	18.2	546	no	0		2021/11/18	546	18.2	no	0	yes	no	no	4.1	12	0.99	43.94	0.07	１内科			17.41	no	2.85704	no	yes	yes	yes	no	yes	yes	17.5	2.8622				FirstStudy
954	2020/05/21	72	F	147	45	1.35554	20.8247	SSc	78	144	74	2020/05/21	0	0	no	0		2020/05/21	0	0	no	0	no	no	no	4.5	13.5	0.53	84.15	0.04	１内科	55	2020/05/21	48.17	no	3.87474	no				no			41.2	3.71844	0	yes	yes	NoPrognosticInfo
955	2020/05/21	50	F	169	64	1.73333	22.4082	MCTD	62	118	72	2021/10/07	16.8	504	no	0		2021/10/07	504	16.8	no	0	no	no	no	2.8	9.7	0.75	63.9	1.45	１内科	57.5	2020/05/11	124.84	no	4.82703	no	yes	yes	yes	no	yes	yes	70.1	4.24992	10	yes	yes	FirstStudy
956	2020/05/21	43	F	155	41.7	1.33993	17.3569	ESKD, Pre PD, CHF	74	130	99	2021/11/30	18.6	558	no	0		2021/11/30	558	18.6	no	0	yes	no	no	3.1	13.8	7.95	5.04	0.07	２内科	27.5	2020/05/15	759.96	yes	6.63327	yes	no	no	no	yes	no	no	662.9	6.49662	6	yes	yes	FirstStudy
957	2020/05/21	70	M	173	78.6	1.94349	26.2622	OMI	62	104	68	2021/08/27	15.4333	463	no	0		2021/08/27	463	15.4333	no	0	yes	no	no		12	0.79	74.17	6.2	２内科	47.5	2020/05/19	167.24	no	5.11943	no	yes	yes	yes	no	yes	yes	46.9	3.84802	2	yes	yes	FirstStudy
958	2020/05/21	70	F	139	55	1.45726	28.4664	OMI, Post PCI,	75	179	90	2020/07/02	1.4	42	no	0		2020/07/02	42	1.4	no	0	no	yes	no	2.4	9.5	0.95	44.8	2.75	１内科	55	2020/05/19	1919.19	yes	7.55966	yes	no	no	no	yes	no	no	1395.5	7.24101	2	yes	yes	FirstStudy
959	2020/05/21	62	M										-24585.5	-737566																	呼吸器科			63.58	no	4.1523	no				no			49.2	3.89589				RepeatedStudy
960	2020/05/21	80	M	156.8	36.1	1.25394	14.683	Gastric cancer, DM, COPD	60	164	80	2021/01/22	8.2	246	no	0		2021/01/22	246	8.2	no	0	yes	no	no	4.2	14.2	0.72	79.01	1.15	２外科	60	2020/05/21	126.22	no	4.83803	no	yes	yes	yes	no	yes	yes	48.9	3.88978	0	yes	yes	FirstStudy
961	2020/05/21	85	F	158.4	44.4	1.39771	17.6959	Lung cancer, PAFib, s/p PMI	60	146	80	2021/08/10	14.8667	446	no	0		2021/08/10	446	14.8667	no	0	yes	yes	no	4.7	12.3	0.92	43.89	0.05	２外科	55	2020/05/21	18.56	no	2.92101	no	yes	yes	yes	no	yes	yes	19.7	2.98062	0	yes	yes	FirstStudy
962	2020/05/21	72	F	146.9	50.9	1.44118	23.5871	Lung cancer	75	180	91	2021/09/14	16.0333	481	no	0		2021/09/14	481	16.0333	no	0	no	no	no	4.7	13.1	0.6	73.47	0.07	２外科	57.5	2020/05/21	42.56	no	3.75091	no	yes	yes	yes	no	yes	yes	36.6	3.60005	0	yes	yes	FirstStudy
963	2020/05/21	49	F										-24585.5	-737566																	泌尿器科			26.63	no	3.28204	no				no			13.1	2.57261				RepeatedStudy
964	2020/05/22	48	M	163.3	86.3	1.97855	32.3622	ICM, CHF, DM	74	132	87	2021/09/10	15.8667	476	no	0		2021/09/10	476	15.8667	no	0	no	no	no	4.1	12.9	0.72	91.49	0.03	２内科	28	2020/05/22	115.29	no	4.74745	no	yes	yes	yes	no	yes	yes	103.9	4.64343	0	yes	yes	FirstStudy
965	2020/05/22	76	M	156.4	56.8	1.57087	23.2207	VT, AFib, CHF, DM				2021/11/26	18.4333	553	no	0		2021/11/26	553	18.4333	no	0	yes	yes	no	3.4		1.96	26.81	5.92	２内科	32.5	2020/08/11	364.23	yes	5.89779	yes	no	no	no	no	yes	yes	189.8	5.24597	81	no	no	FirstStudy
966	2020/05/22	66	M					Lung cancer	87	163	99	2021/10/26	17.4	522	no	0		2021/10/26	522	17.4	no	0	no	no	no	3.3	14.1	0.64	94.98	0.16	２外科	57.5	2020/05/22	57.3	no	4.0483	no	yes	yes	yes	no	yes	yes	45.1	3.80888	0	yes	yes	FirstStudy
967	2020/05/22	82	M	172.9	67.7	1.80319	22.6464	CAD, ASO, DM	61	100	65	2021/05/11	11.8	354	no	0		2021/05/11	354	11.8	no	0	yes	no	no		12.6	1.25	42.91	0.64	２内科	57.5	2020/05/12	268.1	yes	5.59136	yes	no	no	no	yes	no	no	249.1	5.51785	10	yes	yes	FirstStudy
968	2020/05/22	75	M	151.7	51.55	1.47386	22.4005	Lung cancer	64	104	62	2021/04/03	10.5333	316	no	0		2021/04/03	316	10.5333	yes	1	yes	no	no	3.4	9.1	0.79	72.72	0.99	呼吸器科	52.5	2020/05/21	75.08	no	4.31855	no	yes	yes	no	no	yes	no	51.1	3.93378	1	yes	yes	FirstStudy
969	2020/05/22	65	F	155.7	51.6	1.49389	21.2849	SSc, IP, RA	85	129	69	2021/11/25	18.4	552	no	0		2021/11/25	552	18.4	no	0	no	no	no	3.6	11.6	0.45	103.64	0.11	１内科	55	2020/05/25	26.05	no	3.26002	no	yes	yes	yes	no	yes	yes	26.3	3.26957	3	yes	yes	FirstStudy
970	2020/05/22	31	M	168	121	2.37627	42.8713	Obesity, DM	100	153	87	2021/07/12	13.8667	416	no	0		2021/07/12	416	13.8667	no	0	yes	no	no	4	15.5	1.05	68.64	0.28	１内科	40	2020/06/09	3.49	no	1.2499	no	yes	yes	yes	no	yes	yes	9.3	2.23001	18	yes	no	FirstStudy
971	2020/05/22	63	M	170	62.9	1.72345	21.7647	Lung cancer, PE, DVT	67	148	84	2020/10/02	4.43333	133	no	0		2020/10/02	133	4.43333	yes	1	yes	no	no	3.6	10.6	0.86	69.67	0.24	呼吸器科	55	2020/05/22	13.36	no	2.59227	no	yes	yes	no	no	yes	no	17.7	2.87356	0	yes	yes	FirstStudy
972	2020/05/22	77	M	167.2	53	1.56893	18.9585	OMI, Apical aneurysm	65	106	63	2021/09/10	15.8667	476	no	0		2021/09/10	476	15.8667	no	0	no	no	no	3.9	13	1.43	37.71	0.09	２内科	37.5	2020/05/18	162.95	no	5.09344	no	yes	yes	yes	no	yes	yes	125.4	4.83151	4	yes	yes	FirstStudy
973	2020/05/22	58	F	163	54.6	1.57231	20.5503	Sarcoidosis susp.	83	136	80	2021/11/04	17.7	531	no	0		2021/11/04	531	17.7	no	0	no	no	no	3.4	12.2	0.56	84.3	1.13	２外科	57.5	2020/05/22	17.7	no	2.87356	no	yes	yes	yes	no	yes	yes	13.2	2.58022	0	yes	yes	FirstStudy
974	2020/05/22	72	M	170	55	1.61159	19.0311	膿胸	76	142	74	2020/06/18	0.9	27	no	0		2020/06/18	27	0.9	no	0	no	no	no	2.1	8.6	0.81	71.59	13.62	２外科	55	2020/05/22	599.46	yes	6.39603	yes	no	no	no	no	yes	yes	182.9	5.20894	0	yes	yes	FirstStudy
975	2020/05/25	21	F	159	53	1.52998	20.9644	MCTD	76	110	62	2021/11/25	18.3	549	no	0		2021/11/25	549	18.3	no	0	no	no	no	4.1	13.9	0.64	97.5	0.03	１内科	60	2020/04/06	0	no		no	yes	yes	yes	no	yes	yes	3.2	1.16315	49	no	no	FirstStudy
976	2020/05/25	71	F	150.5	62.6	1.61772	27.6377	DCM, CAD	74	114	68	2021/11/17	18.0333	541	no	0		2021/11/17	541	18.0333	no	0	yes	no	no	4.4	10.3	1.37	29.89	0.01	２内科	30	2020/05/14	405.28	yes	6.00458	yes	no	no	no	yes	no	no	356.4	5.87605	11	yes	yes	FirstStudy
977	2020/05/25	56	M										-24585.7	-737570																	２外科			84.22	no	4.43343	no				no			31.7	3.45632				RepeatedStudy
978	2020/05/25	83	F	133.9	28.6	1.03139	15.9516	SIADH, RA	68	140	92	2020/06/15	0.7	21	no	0		2020/06/15	21	0.7	no	0	yes	no	no	4	13.2	0.57	74.6	0.01	１内科	60	2020/06/02	164.03	no	5.10005	no	yes	yes	yes	no	yes	yes	153.9	5.0363	8	yes	yes	FirstStudy
979	2020/05/26	73	F					COPD				2021/10/26	17.2667	518	no	0		2021/10/26	518	17.2667	no	0	no	no	no	4.1	13.4	0.72	59.94	0.12	呼吸器科	57.5	2019/09/10	28.64	no	3.3548	no	yes	yes	yes	no	yes	yes	30	3.4012	259	no	no	FirstStudy
980	2020/05/26	80	M					CAD, DM				2021/09/28	16.3333	490	no	0		2021/09/28	490	16.3333	no	0	yes	no	no	4.1	13.5	1.1	49.7	0.07	２内科			118.34	no	4.77356	no	yes	yes	yes	no	yes	yes	106.1	4.66438				FirstStudy
981	2020/05/26	49	F	163.9	57.3	1.61516	21.3303	PSVT, VSA	48	137	80	2020/05/29	0.1	3	no	0		2020/05/29	3	0.1	no	0	yes	no	no	4.3	13.1	0.68	71.55	0.02	２内科	60	2020/05/26	43.68	no	3.77689	no	yes	yes	yes	no	yes	yes	37.1	3.61362	0	yes	yes	FirstStudy
982	2020/05/26	75	F	151	61.1	1.60088	26.7971	Lung cancer	74	158	75	2020/08/08	2.46667	74	no	0		2020/08/08	74	2.46667	no	0	yes	no	no	3.1	13.4	0.56	78.3	2.79	呼吸器科	55	2020/05/26	39.74	no	3.68236	no	yes	yes	yes	no	yes	yes	14.5	2.67415	0	yes	yes	FirstStudy
983	2020/05/26	67	M	171	66	1.77059	22.571	Lung cancer	72	171	89	2021/07/15	13.8333	415	no	0		2021/07/15	415	13.8333	no	0	yes	no	no	4.5	14.2	0.75	79.51	0.5	２外科	50	2020/05/26	13.36	no	2.59227	no	yes	yes	yes	no	yes	yes	23.4	3.15274	0	yes	yes	FirstStudy
984	2020/05/26	53	F	163	52.1	1.53589	19.6093	Lung cancer, SLE		179	93	2021/11/11	17.8	534	no	0		2021/11/11	534	17.8	no	0	no	no	no	4.6	13.3	0.69	68.85	0.03	２外科	55	2020/05/26	52.89	no	3.96821	no	yes	yes	yes	no	yes	yes	63.1	4.14472	0	yes	yes	FirstStudy
985	2020/05/26	75	F	145	53.6	1.46932	25.4935	ITP, AP, old brain infarction, HT				2021/09/21	16.1	483	no	0		2021/09/21	483	16.1	no	0	yes	no	no	3.6	10.4	0.71	60.4	0.33	血内科	55	2019/06/04	55.38	no	4.01422	no	yes	yes	yes	no	yes	yes	46.6	3.8416	357	no	no	FirstStudy
986	2020/05/26	36	M	160	57.3	1.59583	22.3828	CAD	80	96	61	2021/09/10	15.7333	472	no	0		2021/09/10	472	15.7333	no	0	yes	no	no	3.9	11.6	0.82	86.18	0.29	２内科	47.5	2020/05/26	94.89	no	4.55272	no	yes	yes	yes	no	yes	yes	79.3	4.37324	0	yes	yes	FirstStudy
987	2020/05/26	48	F	161	58	1.61056	22.3757	Schwannoma	54	135	77	2021/10/25	17.2333	517	no	0		2021/10/25	517	17.2333	no	0	no	no	no	4.7	12.3	0.66	74.36	0.09	２外科	60	2020/05/26	8.43	no	2.1318	no	yes	yes	yes	no	yes	yes	6.7	1.90211	0	yes	yes	FirstStudy
988	2020/05/27	82	M	166.4	59.9	1.66394	21.6332	AP, Pre PCI	72	139	85	2021/02/26	9.16667	275	no	0		2021/02/26	275	9.16667	no	0	yes	no	no	4.4	13.4	0.82	68.05	0.03	２内科	57.5	2020/05/27	18.85	no	2.93651	no	yes	yes	yes	no	yes	yes	14.8	2.69463	0	yes	yes	FirstStudy
989	2020/05/27	69	M	169.5	74	1.86659	25.7568	PMR, RA, DM	82	117	70	2021/07/01	13.3333	400	no	0		2021/07/01	400	13.3333	no	0	yes	no	no	3.8	11.9	1.01	56.93	2.63	１内科			72.17	no	4.27902	no	yes	yes	yes	no	yes	yes	28.8	3.36038				FirstStudy
990	2020/05/27	71	M	153	57.8	1.56732	24.6914	AFL, CML, MVP, CABG	57	110	70	2021/06/08	12.5667	377	no	0		2021/06/08	377	12.5667	no	0	yes	no	no	4.3	9.8	0.98	58.36	0.98	２内科	52.5	2020/05/28	89.34	no	4.49245	no	yes	yes	yes	no	yes	yes	54.6	4.00003	1	yes	yes	FirstStudy
991	2020/05/27	71	M										-24585.7	-737572																	２内科			1612.54	yes	7.38557	yes				yes			1421.6	7.25954				RepeatedStudy
992	2020/05/27	76	M	168	52.7	1.56823	18.6721	AS, DM, ESRD, CAD	55	117	52	2021/09/16	15.9	477	no	0		2021/09/16	477	15.9	no	0	yes	no	yes	3.2	9.8	8.14	5.65	1.02	２内科	32.5	2020/05/15	2352.56	yes	7.76326	yes	no	no	no	yes	no	no	1553.1	7.34801	12	yes	yes	FirstStudy
993	2020/05/27	83	F	154	52.1	1.49289	21.9683	ESKD on HD	81	112	51	2021/09/04	15.5	465	no	0		2021/09/04	465	15.5	yes	1	no	no	yes	2.4	8.9	2.86	12.78	6.24	２内科	52.5	2020/05/22	1320.21	yes	7.18555	yes	no	no	yes	yes	no	yes	755.6	6.62751	5	yes	yes	FirstStudy
994	2020/05/27	72	F	154	35.8	1.23752	15.0953	Pneumothorax, IP, Breast cancer	78	102	61	2021/11/25	18.2333	547	no	0		2021/11/25	547	18.2333	no	0	no	no	no	3	11.7	0.47	95.97	0.48	２外科			99.62	no	4.60136	no	yes	yes	yes	no	yes	yes	60.4	4.10099				FirstStudy
995	2020/05/28	71	F	145	48	1.39044	22.83	SSc	73	132	85	2021/06/03	12.3667	371	no	0		2021/06/03	371	12.3667	no	0	no	no	no	4.2	13.5	0.52	86.26	0.03	１内科	55	2020/05/28	16.25	no	2.78809	no	yes	yes	yes	no	yes	yes	11.1	2.40695	0	yes	yes	FirstStudy
996	2020/05/28	51	M										-24585.8	-737573																	１内科			85.76	no	4.45155	no				no			58.8	4.07414				RepeatedStudy
997	2020/05/28	70	F	161.2	67.6	1.73982	26.0146	s/p CABG, CKD, RA				2021/11/25	18.2	546	no	0		2021/11/25	546	18.2	no	0	yes	no	no	4.3	12.6	1.14	36.7	0.02	２内科	65	2020/04/07	32.35	no	3.47661	no	yes	yes	yes	no	yes	yes	32.2	3.47197	51	no	no	FirstStudy
998	2020/05/28	57	F					SSc, DM				2020/05/28	0	0	no	0		2020/05/28	0	0	no	0	yes	no	no	4.5	15.7	0.84	54.37	0.24	１内科			15.96	no	2.77009	no				no			14.3	2.66026				NoPrognosticInfo
999	2020/05/28	69	M										-24585.8	-737573																	２外科			266.43	yes	5.58511	yes				yes			216.9	5.37944				RepeatedStudy
1000	2020/05/28	50	F	147.2	52.4	1.46375	24.1833	SLE	74	105	66	2021/01/18	7.83333	235	no	0		2021/01/18	235	7.83333	no	0	no	no	no	3.9	11.6	0.59	83.09	0.1	１内科	55	2020/05/28	45.65	no	3.821	no	yes	yes	yes	no	yes	yes	32.5	3.48124	0	yes	yes	FirstStudy
1001	2020/05/28	64	F	153.7	53.6	1.51275	22.6891	MCTD, RA	54	160	102	2021/11/22	18.1	543	no	0		2021/11/22	543	18.1	no	0	yes	no	no	4.6	11.4	0.83	53.28	0.01	１内科	55	2020/05/28	83.44	no	4.42413	no	yes	yes	yes	no	yes	yes	60.3	4.09933	0	yes	yes	FirstStudy
1002	2020/05/28	71	F										-24585.8	-737573																	２内科			220.66	no	5.39662	yes				no			184.1	5.21548				RepeatedStudy
1003	2020/05/28	71	M	160.2	70.1	1.7662	27.3145	E-AP, Pre CABG	75	132	83	2021/01/12	7.63333	229	no	0		2021/01/12	229	7.63333	no	0	no	no	no	3.4	13.8	1.02	55.86	0.3	心血外科	52.5	2020/05/29	28.06	no	3.33435	no	yes	yes	yes	no	yes	yes	5.4	1.6864	1	yes	yes	FirstStudy
1004	2020/05/28	35	F	164.9	58.5	1.63696	21.5137	MCTD	83	124	83	2021/05/27	12.1333	364	no	0		2021/05/27	364	12.1333	no	0	no	no	no	4.4	11.5	0.58	93.78	0.07	１内科	55	2020/05/28	24.33	no	3.19171	no	yes	yes	yes	no	yes	yes	11.7	2.45959	0	yes	yes	FirstStudy
1005	2020/05/28	79	M										-24585.8	-737573																	２外科			446.57	yes	6.1016	yes				no			161.5	5.08451				RepeatedStudy
1006	2020/05/28	60	F	159.5	48.8	1.47041	19.1822	PE, DVT, Malignant lymphoma	65	117	77	2020/06/09	0.4	12	no	0		2020/06/09	12	0.4	yes	1	no	no	no	2.2	9.3	0.67	68.61	0.37	血内科	55	2020/05/01	36.05	no	3.58491	no	yes	yes	no	no	yes	no	11.5	2.44235	27	yes	no	FirstStudy
1007	2020/05/28	82	M	171.5	65.5	1.76645	22.2696	Malignant mesothelioma	75	122	68	2021/02/23	9.03333	271	no	0		2021/02/23	271	9.03333	yes	1	yes	no	no	4.2	12.3	0.87	63.78	0.07	２外科	55	2020/05/28	90.1	no	4.50092	no	yes	yes	no	no	yes	no	57.4	4.05004	0	yes	yes	FirstStudy
1008	2020/05/28	68	M										-24585.8	-737573																	２外科			57.58	no	4.05318	no				no			9.4	2.24071				RepeatedStudy
1009	2020/05/29	70	F	150.4	52.9	1.48662	23.3862	Breast cancer, ESRD, ASO	78	143	70	2021/11/16	17.8667	536	no	0		2021/11/16	536	17.8667	no	0	no	no	yes	3.7	10.5	6.02	5.94	0.13	２内科	36	2020/05/29	1568.48	yes	7.35786	yes	no	no	no	yes	no	no	974.8	6.88223	0	yes	yes	FirstStudy
1010	2020/05/29	69	M	168	56	1.61658	19.8413	Bladder cancer, DM	80	132	68	2021/11/24	18.1333	544	no	0		2021/11/24	544	18.1333	yes	1	yes	no	no	3.9	9.6	1.68	32.63	4.11	泌尿器科			109.11	no	4.69236	no	yes	yes	no	no	yes	no	37.7	3.62966				FirstStudy
1011	2020/05/29	55	M	164	67	1.74706	24.9108	ICM, s/p CABP, CKD, DM	96	123	81	2021/09/13	15.7333	472	no	0		2021/09/13	472	15.7333	no	0	yes	no	no	3.6	10.6	1.84	31.52	0.26	２内科	21	2020/05/29	452.72	yes	6.11527	yes	no	no	no	yes	no	no	557.9	6.32418	0	yes	yes	FirstStudy
1012	2020/05/29	78	M	163	57	1.6065	21.4536	SSS, DM	49	152	62	2021/05/14	11.6667	350	no	0		2021/05/14	350	11.6667	no	0	no	no	no	4.3	12	0.98	56.8	0.03	２内科	55	2020/05/29	37.19	no	3.61604	no	yes	yes	yes	no	yes	yes	43	3.7612	0	yes	yes	FirstStudy
1013	2020/05/29	70	M					AS		145	80	2021/09/30	16.3	489	no	0		2021/09/30	489	16.3	no	0	yes	no	no	4.4	13.9	0.95	60.62		２内科	52.5	2020/03/06	140.45	no	4.94485	no	yes	yes	yes	no	yes	yes	68.9	4.23266	84	no	no	FirstStudy
1014	2020/05/29	45	F					PAfib	88	118	79	2020/07/09	1.36667	41	no	0		2020/07/09	41	1.36667	no	0	no	yes	no	4.4	11.2	0.47	109.82	0.09	２内科	50	2020/05/29	66.28	no	4.19389	no	yes	yes	yes	no	yes	yes	48.1	3.87328	0	yes	yes	FirstStudy
1015	2020/05/29	79	F	151.2	50	1.44914	21.8709	乳癌	83	143	81	2020/06/23	0.833333	25	no	0		2020/06/23	25	0.833333	no	0	yes	no	no	4	17.6	0.57	75.67	0.45	２外科	57.5	2020/06/01	3592.8	yes	8.18669	yes	no	no	no	no	yes	yes	161.7	5.08574	3	yes	yes	FirstStudy
1016	2020/06/01	79	M	158.8	66	1.70626	26.1724	CAD, DM, Colon cancer		120	70	2021/11/09	17.5333	526	no	0		2021/11/09	526	17.5333	no	0	yes	no	no		12.4	1.11	49.39		２内科			17.41	no	2.85704	no	yes	yes	yes	no	yes	yes	5.6	1.72277				FirstStudy
1017	2020/06/01	1	M										-24585.9	-737577																	小児科			5.81	no	1.75958	no				no			2.8	1.02962				RepeatedStudy
1018	2020/06/01	73	M	176	82	2.00222	26.4721	PAFib, DM, CKD	116	125	70	2021/11/12	17.6333	529	no	0		2021/11/12	529	17.6333	no	0	yes	yes	no	3.9	13.5	1.82	29.41	0.04	２内科	57.5	2020/06/01	428.88	yes	6.06118	yes	no	no	no	yes	no	no	341	5.83188	0	yes	yes	FirstStudy
1019	2020/06/01	77	M	166	53.6	1.57212	19.4513	Bladder cancer				2021/09/08	15.4667	464	no	0		2021/09/08	464	15.4667	no	0	no	no	no	4.6	13.3	1.57	34.05	0.64	泌尿器科			29.49	no	3.38405	no	yes	yes	yes	no	yes	yes	15.3	2.72785				FirstStudy
1020	2020/06/02	78	M	160.3	55.5	1.57203	21.5986	AP, Post PCI, ESKD on HD				2021/12/02	18.2667	548	no	0		2021/12/02	548	18.2667	no	0	yes	no	yes	4.4	16.1	7.2	6.41	0.02	２内科	55	2020/10/20	252.54	yes	5.53157	yes	no	no	no	no	yes	yes	189.6	5.24492	140	no	no	FirstStudy
1021	2020/06/02	75	F	145	50	1.41912	23.7812	EDKD, HD	72	152	53	2021/09/07	15.4	462	no	0		2021/09/07	462	15.4	no	0	yes	no	yes	3.6	10.8	5.55	6.37	6.99	２内科	65	2020/06/04	2779.51	yes	7.93003	yes	no	no	no	yes	no	no	910.3	6.81377	2	yes	yes	FirstStudy
1022	2020/06/02	78	M										-24585.9	-737578																	血内科			268.72	yes	5.59367	yes				yes			288.5	5.6647				RepeatedStudy
1023	2020/06/03	37	F	147.2	44.4	1.34739	20.4912	特発正門脈圧亢進症	90	99	57	2021/10/01	16.1667	485	no	0		2021/10/01	485	16.1667	no	0	no	no	no	2.8	6.3	0.98	52	0.2	３内科			237.01	no	5.4681	yes	no	yes	no	no	yes	yes	139.7	4.9395				FirstStudy
1024	2020/06/03	73	F	152.5	59.4	1.58627	25.5415	DCM, OMI	61	100	57	2021/04/13	10.4667	314	no	0		2021/04/13	314	10.4667	no	0	no	yes	no	3.8	9.9	2.55	15.03	0.37	２内科	27.5	2020/06/02	1234.92	yes	7.11876	yes	no	no	no	yes	no	no	881	6.78106	1	yes	yes	FirstStudy
1025	2020/06/03	71	M	165.2	58.9	1.64404	21.5822	Gastric cancer	114	178	105	2021/02/04	8.2	246	no	0		2021/02/04	246	8.2	yes	1	no	no	no	3.4	10.6	0.63	94.63	0.57	３内科	60	2020/08/19	16.54	no	2.80578	no	yes	yes	no	no	yes	no	10.3	2.33214	77	no	no	FirstStudy
1026	2020/06/05	61	M										-24586	-737581																	呼吸器科			11.62	no	2.45273	no				no			2.2	0.788457				RepeatedStudy
1027	2020/06/08	66	F	151.3	82.9	1.86658	36.214	AIH, LC, DM	64	100	54	2020/06/12	0.133333	4	no	0		2020/06/12	4	0.133333	yes	1	no	no	no	1.9	11.7	0.84	52.12	3.6	３内科	62.5	2020/06/11	44.53	no	3.79616	no	yes	yes	no	no	yes	no	24.8	3.21084	3	yes	yes	FirstStudy
1028	2020/06/11	76	M										-24586.2	-737587																	２外科			220.25	no	5.39476	yes				no			171.6	5.14517				RepeatedStudy
1029	2020/06/11	82	M	154	50	1.46249	21.0828	Lung cancer, Nephrotic syndrome	75	186	88	2020/09/02	2.76667	83	no	0		2020/09/02	83	2.76667	yes	1	yes	no	no	1.7	8.2	1.25	42.91	10.58	２外科	55	2020/06/11	1334.31	yes	7.19617	yes	no	no	yes	yes	no	yes	693.2	6.54132	0	yes	yes	FirstStudy
1030	2020/06/12	70	M										-24586.3	-737588																	２外科			52.61	no	3.96291	no				no			52.3	3.957				RepeatedStudy
1031	2020/06/12	79	M										-24586.3	-737588																	２外科			138.22	no	4.92885	no				no			88.7	4.48526				RepeatedStudy
1032	2020/06/15	56	M					Esophageal cancer, chemotherapy				2021/11/08	17.0333	511	no	0		2021/11/08	511	17.0333	no	0	no	no	no	3.7	12.8	0.79	79.08	0.64	１外科			20.3	no	3.01062	no	yes	yes	yes	no	yes	yes	5.3	1.66771				FirstStudy
1033	2020/06/16	54	F	158.2	62.6	1.65859	25.0127	SCAD, OMI, ASD	72	129	78	2021/06/15	12.1333	364	no	0		2021/06/15	364	12.1333	no	0	no	no	no		12.6	0.64	74.35		２内科	55	2020/06/16	14.8	no	2.69463	no	yes	yes	yes	no	yes	yes	15.9	2.76632	0	yes	yes	FirstStudy
1034	2020/06/16	75	M	167	75	1.86525	26.8923	Lung cancer	101	160	93	2020/07/16	1	30	no	0		2020/07/16	30	1	no	0	no	no	no	3.5	16.3	0.68	85.68	9.76	２外科	52.5	2020/06/16	133.5	no	4.8941	no	yes	yes	yes	no	yes	yes	17.1	2.83908	0	yes	yes	FirstStudy
1035	2020/06/17	12	F	148	37.6	1.24329	17.1658	RCC	100	96	48	2020/10/23	4.26667	128	no	0		2020/10/23	128	4.26667	no	0	no	no	no	4.2	12.8	0.39		0.02	小児科	63.4	2020/06/17	18.56	no	2.92101	no	yes	yes	yes	no	yes	yes	15.6	2.74727	0	yes	yes	FirstStudy
1036	2020/06/17	59	M	166	51.1	1.53502	18.5441	Pneumothorax, NTM	76	101	67	2021/11/19	17.3333	520	no	0		2021/11/19	520	17.3333	no	0	yes	no	no	3.6	14.3	0.66	94.84	3.89	２外科	55	2020/06/16	56.75	no	4.03866	no	yes	yes	yes	no	yes	yes	11.3	2.4248	1	yes	yes	FirstStudy
1037	2020/06/18	71	M	165.5	67.7	1.76418	24.7168	十二指腸乳頭癌	60	131	71	2020/08/15	1.93333	58	no	0		2020/08/15	58	1.93333	yes	1	yes	no	no	3	8	0.64	93.01		１外科	52.5	2020/06/18	182.72	no	5.20795	no	yes	yes	no	no	yes	no	71.5	4.2697	0	yes	yes	FirstStudy
1038	2020/06/18	67	M	147.1	35.6	1.20609	16.4522	Pharyngeal cancer				2021/03/25	9.33333	280	no	0		2021/03/25	280	9.33333	yes	1	no	no	no	3.5	10.3	0.48	129.55	0.43	耳鼻科			69.77	no	4.2452	no	yes	yes	no	no	yes	no	49.2	3.89589				FirstStudy
1039	2020/06/19	4	M	95.3	14.65	0.62275	16.1306	ALL	100	100	40	2021/10/20	16.2667	488	no	0		2021/10/20	488	16.2667	no	0	no	no	no	4.4	13.1	0.28		0.02	小児科	74.6	2020/07/15	15.38	no	2.73307	no	yes	yes	yes	no	yes	yes	6.5	1.8718	26	yes	no	FirstStudy
1040	2020/06/19	69	M										-24586.5	-737595																	２外科			287.71	yes	5.66195	yes				yes			210.6	5.34996				RepeatedStudy
1041	2020/06/19	70	F	143.8	39.7	1.25928	19.1987	左上葉肺癌				2021/07/03	12.6333	379	no	0		2021/07/03	379	12.6333	yes	1	no	no	no	3.8	11.2	0.71	61.61	0.15	呼吸器科	55	2020/07/01	121.14	no	4.79695	no	yes	yes	no	no	yes	no	81.8	4.40428	12	yes	yes	FirstStudy
1042	2020/06/22	82	M	150	60	1.58114	26.6667	Bladder cancer, DM	70	151	77	2021/03/05	8.53333	256	yes	1	CD	2021/03/05	256	8.53333	yes	1	yes	no	no	3.8	11.8	1.57	33.44	0.22	泌尿器科			156.48	no	5.05293	no	no	no	no	no	no	no	100.5	4.61016				FirstStudy
1043	2020/06/22	8	M										-24586.6	-737598																	小児科			15.38	no	2.73307	no				no			3.8	1.335				RepeatedStudy
1044	2020/06/22	52	M										-24586.6	-737598																	２内科			429.9	yes	6.06355	yes				yes			272.1	5.60617				RepeatedStudy
1045	2020/06/23	70	F										-24586.6	-737599																	２内科			145.99	no	4.98354	no				no			114.8	4.74319				RepeatedStudy
1046	2020/06/23	67	M					Lung cancer				2021/11/09	16.8	504	no	0		2021/11/09	504	16.8	no	0	no	no	no	4.3	14.5	1.02	56.79	0.24	２外科			40.02	no	3.68938	no	yes	yes	yes	no	yes	yes	20.2	3.00568				FirstStudy
1047	2020/06/23	70	F	156	53	1.51548	21.7784	Lung cancer	67	170	74	2021/11/11	16.8667	506	no	0		2021/11/11	506	16.8667	no	0	no	no	no	4.6	13.5	0.7	62.57	0.07	２外科	57.5	2020/06/23	30.35	no	3.4128	no	yes	yes	yes	no	yes	yes	17.2	2.84491	0	yes	yes	FirstStudy
1048	2020/06/23	75	F	152	70	1.71917	30.2978	CAD, AS, ESRD	58	194	64	2021/07/17	12.9667	389	no	0		2021/07/17	389	12.9667	no	0	yes	no	yes	3.9	9.4	5.18	6.87		２内科	55	2020/06/23	281.22	yes	5.63914	yes	no	no	no	yes	no	no	201.4	5.30529	0	yes	yes	FirstStudy
1049	2020/06/23	66	M										-24586.6	-737599																	呼吸器科			197.59	no	5.28619	no				no			75.1	4.31882				RepeatedStudy
1050	2020/06/23	89	M	160.3	57.4	1.59872	22.338	口腔癌, DM	60	111	53	2020/10/22	4.03333	121	no	0		2020/10/22	121	4.03333	yes	1	no	no	no	3.1	11.3	0.81	67.37	0.41	耳鼻科			305.83	yes	5.72303	yes	no	no	yes	yes	no	yes	278.3	5.6287				FirstStudy
1051	2020/06/23	71	M	161	54	1.55403	20.8325	Malignant lymphoma, pre surgery	50	112	71	2021/11/01	16.5333	496	no	0		2021/11/01	496	16.5333	no	0	no	no	no	4.2	12.4	0.85	68.2	0.06	２外科	52.5	2020/06/23	38.32	no	3.64597	no	yes	yes	yes	no	yes	yes	24.9	3.21487	0	yes	yes	FirstStudy
1052	2020/06/23	72	M	173	66	1.78092	22.0522	Pnuemoniae, Malignant mesothelioma	88	141	96	2021/01/20	7.03333	211	no	0		2021/01/20	211	7.03333	yes	1	no	no	no	3.9	13.4	0.88	65.39	0.74	２外科	55	2020/06/23	104.52	no	4.64938	no	yes	yes	no	no	yes	no	41	3.71357	0	yes	yes	FirstStudy
1053	2020/06/23	41	F	152	47	1.4087	20.3428	Choriocarcinoma, pre surgery	62	145	87	2021/10/18	16.0667	482	no	0		2021/10/18	482	16.0667	no	0	no	no	no	4.4	12.4	0.48	110.23	0.05	２外科	55	2020/06/23	28.06	no	3.33435	no	yes	yes	yes	no	yes	yes	24.4	3.19458	0	yes	yes	FirstStudy
1054	2020/06/23	63	M	170	68	1.79196	23.5294	Thymic carcinoma, DM	61	182	96	2021/11/30	17.5	525	no	0		2021/11/30	525	17.5	no	0	yes	no	no	4.9	15.3	0.79	76.45	0.09	２外科	60	2020/06/23	13.94	no	2.63476	no	yes	yes	yes	no	yes	yes	7.9	2.06686	0	yes	yes	FirstStudy
1055	2020/06/24	71	M										-24586.7	-737600																	２内科			1805.07	yes	7.49835	yes				yes			1536.1	7.337				RepeatedStudy
1056	2020/06/24	66	M	165.6	54.8	1.5877	19.983	MPA, CKD	125	123	85	2021/01/05	6.5	195	no	0		2021/01/05	195	6.5	no	0	no	no	no	2.3	9.2	1.41	40.03	14.19	２内科	55	2020/06/29	267.47	yes	5.58901	yes	no	no	no	no	yes	yes	100.3	4.60817	5	yes	yes	FirstStudy
1057	2020/06/24	78	F	154	73.5	1.77318	30.9917	MPA	111	144	87	2020/07/21	0.9	27	no	0		2020/07/21	27	0.9	no	0	no	no	no	1.5	6.4	2.42	15.61	10.33	１内科			203.01	no	5.31326	yes	no	yes	no	no	yes	yes	143.9	4.96912				FirstStudy
1058	2020/06/25	69	F	160.2	59.5	1.62719	23.1842	DM, HT				2021/11/22	17.1667	515	no	0		2021/11/22	515	17.1667	no	0	yes	no	no	4.7	12.9	0.69	63.83		１内科			20.01	no	2.99623	no	yes	yes	yes	no	yes	yes	15.5	2.74084				FirstStudy
1059	2020/06/25	55	F										-24586.7	-737601																	２外科			13.94	no	2.63476	no				no			7.3	1.98787				RepeatedStudy
1060	2020/06/25	57	M										-24586.7	-737601																	２外科			25.77	no	3.24921	no				no			9.7	2.27213				RepeatedStudy
1061	2020/06/25	74	F	156	57	1.57162	23.4221	RA, IP	60	124	55	2021/10/29	16.3667	491	no	0		2021/10/29	491	16.3667	no	0	no	no	no		12.2	0.84	50.44	0.84	１内科	55	2020/06/25	23.18	no	3.14329	no	yes	yes	yes	no	yes	yes	22.7	3.12236	0	yes	yes	FirstStudy
1062	2020/06/25	76	M	171	57	1.64545	19.4932	Lung cancer, DM				2021/10/07	15.6333	469	no	0		2021/10/07	469	15.6333	yes	1	no	no	no	3.9	15	0.92	61.32	1.93	２外科	55	2020/07/02	25.19	no	3.22645	no	yes	yes	no	no	yes	no	20.3	3.01062	7	yes	yes	FirstStudy
1063	2020/06/25	54	F	163.3	74.1	1.83337	27.7873	Lung cancer, DM	80	182	102	2021/11/18	17.0333	511	no	0		2021/11/18	511	17.0333	no	0	yes	no	no	4.5	14.8	0.6	79.79	0.38	２外科	57.5	2020/06/25	17.7	no	2.87356	no	yes	yes	yes	no	yes	yes	12	2.48491	0	yes	yes	FirstStudy
1064	2020/06/25	76	F	150	49	1.42887	21.7778	Mediastinal tumor	84	154	98	2020/10/20	3.9	117	no	0		2020/10/20	117	3.9	yes	1	no	no	no	4	11.5	0.75	56.67	0.52	２外科	55	2020/06/25	17.7	no	2.87356	no	yes	yes	no	no	yes	no	19.8	2.98568	0	yes	yes	FirstStudy
1065	2020/06/26	84	M					ESRD, CAD, DM				2021/09/05	14.5333	436	no	0		2021/09/05	436	14.5333	no	0	yes	no	yes	4.2	11.7	6.85	6.63	0.22	２内科			643.8	yes	6.46739	yes	no	no	no	yes	no	no	533.6	6.27965				FirstStudy
1066	2020/06/26	70	M	174.2	73	1.87947	24.0562	VT, s/p ICD, PAFib, DM, HCM				2021/05/27	11.1667	335	yes	1	VT/VF	2021/09/24	455	15.1667	no	0	yes	yes	no		13.8	1.37	40.61		２内科			96.64	no	4.57099	no	no	no	yes	no	no	yes	84.3	4.43438				FirstStudy
1067	2020/06/26	84	M	167	60.2	1.67111	21.5856	Cardiac sarcoidosis, s/p PMI	63	95	44	2021/02/10	7.63333	229	yes	1	CD	2021/02/10	229	7.63333	yes	1	yes	yes	no	3.9	9.8	2.4	20.87		２内科	25	2020/12/04	2003.3	yes	7.60255	yes	yes	yes	yes	yes	yes	yes	1701.7	7.43938	161	no	no	FirstStudy
1068	2020/06/26	57	F										-24586.7	-737602																	２内科			1437.08	yes	7.27037	yes				yes			1398.5	7.24316				RepeatedStudy
1069	2020/06/26	59	M	167.8	54.85	1.59894	19.4802	Malignant lymphoma, COPD	86	118	72	2021/06/26	12.1667	365	no	0		2021/06/26	365	12.1667	yes	1	no	no	no	4.2	10.4	0.71	87.56		血内科	42.5	2020/06/24	151.25	no	5.01893	no	yes	yes	no	no	yes	no	112.8	4.72562	2	yes	yes	FirstStudy
1070	2020/06/26	80	F	148	59.7	1.56663	27.2553	HCC, LC	73	147	74	2020/08/26	2.03333	61	no	0		2020/08/26	61	2.03333	yes	1	yes	no	no	1.8	10	0.52	83.36	0.56	３内科			59.77	no	4.0905	no	yes	yes	no	no	yes	no	41.9	3.73529				FirstStudy
1071	2020/06/26	67	M	174	87.5	2.05649	28.9008	RA, Sjogren, DM	80	148	89	2021/11/19	17.0333	511	no	0		2021/11/19	511	17.0333	no	0	no	no	no	4	14.3	0.72	83.14	1.33	１内科	60	2020/06/26	14.51	no	2.67484	no	yes	yes	yes	no	yes	yes	6	1.79176	0	yes	yes	FirstStudy
1072	2020/06/26	68	M	166.1	62.4	1.69678	22.6175	Lung cancer,				2021/11/26	17.2667	518	no	0		2021/11/26	518	17.2667	no	0	no	no	no	4.4	13.8	0.73	81.54	0.23	呼吸器科	55	2020/07/02	54.27	no	3.99397	no	yes	yes	yes	no	yes	yes	29.6	3.38777	6	yes	yes	FirstStudy
1073	2020/06/26	0	M	71.5	8.8	0.418064	17.2136	Neuroblastoma				2021/11/10	16.7333	502	no	0		2021/11/10	502	16.7333	no	0	no	no	no	4.8	10.9	0.15		0.01	小児科	79.9	2020/07/01	17.12	no	2.84025	no	yes	yes	yes	no	yes	yes	33.4	3.50856	5	yes	yes	FirstStudy
1074	2020/06/26	80	M	160	47.2	1.44837	18.4375	膿胸	90	122	76	2020/07/14	0.6	18	no	0		2020/07/14	18	0.6	no	0	no	no	no	2.4	11.1	0.83	67.63	18.89	２外科	57.5	2020/06/26	249.64	yes	5.52002	yes	no	no	no	no	yes	yes	36.9	3.60821	0	yes	yes	FirstStudy
1075	2020/06/26	70	M										-24586.7	-737602																	２外科			8.43	no	2.1318	no				no			8.4	2.12823				RepeatedStudy
1076	2020/06/26	52	F	154	50	1.46249	21.0828	VSA	55	137	85	2021/07/03	12.4	372	no	0		2021/07/03	372	12.4	no	0	no	no	no	4.4	14.1	0.77	61.39	0.14	２内科	55	2021/06/26	31.21	no	3.44074	no	yes	yes	yes	no	yes	yes	25.2	3.22684	365	no	no	FirstStudy
1077	2020/06/26	73	F	155	55	1.53885	22.8928	SSS, PAFib, CAD	52	142	69	2021/10/21	16.0667	482	no	0		2021/10/21	482	16.0667	no	0	yes	yes	no	4.3	14	0.9	46.96	0.02	２内科	60	2020/06/26	93.64	no	4.53946	no	yes	yes	yes	no	yes	yes	88.7	4.48526	0	yes	yes	FirstStudy
1078	2020/06/26	66	M	159.1	53.5	1.53766	21.1355	Renal cancer				2021/11/28	17.3333	520	no	0		2021/11/28	520	17.3333	no	0	yes	no	no	4.3	11.5	1.01	57.66	1.55	泌尿器科			26.34	no	3.27109	no	yes	yes	yes	no	yes	yes	21.7	3.07731				FirstStudy
1079	2020/06/29	51	M										-24586.8	-737605																	１内科			77.19	no	4.34627	no				no			54.6	4.00003				RepeatedStudy
1080	2020/06/29	39	M										-24586.8	-737605																	２内科			146.43	no	4.98655	no				no			75.4	4.32281				RepeatedStudy
1081	2020/06/29	59	F	160	50.9	1.50407	19.8828	PSVT	77	161	90	2020/08/06	1.26667	38	no	0		2020/08/06	38	1.26667	no	0	yes	no	no	4.1	13.3	0.66	70.09	0.02	２内科	47.5	2020/06/30	182.51	no	5.2068	no	yes	yes	yes	no	yes	yes	152.7	5.02848	1	yes	yes	FirstStudy
1082	2020/06/29	69	M										-24586.8	-737605																	２内科			948.6	yes	6.85499	yes				yes			662.3	6.49572				RepeatedStudy
1083	2020/06/29	75	M										-24586.8	-737605																	呼吸器科			54.27	no	3.99397	no				no			37.2	3.61631				RepeatedStudy
1084	2020/06/29	38	M										-24586.8	-737605																	２内科			151.25	no	5.01893	no				no			103.8	4.64247				RepeatedStudy
1085	2020/06/29	69	M	157.2	71.5	1.76697	28.9335	右上葉肺癌	72	131	70	2021/11/18	16.9	507	no	0		2021/11/18	507	16.9	no	0	no	yes	no	4.5	15.1	1.46	38.04	0.25	２外科	55	2020/05/21	12.2	no	2.50144	no	yes	yes	yes	no	yes	yes	15.1	2.71469	39	no	no	FirstStudy
1086	2020/06/30	87	M	162.9	77.2	1.86904	29.0921	ESRD, OMI, DM, PAFib	82	163	80	2021/02/19	7.8	234	no	0		2021/02/19	234	7.8	no	0	yes	yes	yes	2.6	6.5	4.99	9.28		２内科	45	2020/06/30	1126.32	yes	7.02671	yes	no	no	no	yes	no	no	1372.9	7.22468	0	yes	yes	FirstStudy
1087	2020/06/30	76	F					CAD		166	78	2021/08/31	14.2333	427	no	0		2021/08/31	427	14.2333	no	0	yes	no	no	4.4	13.6	0.58	75.07		２内科			142.45	no	4.95899	no	yes	yes	yes	no	yes	yes	50.6	3.92395				FirstStudy
1088	2020/06/30	74	M										-24586.9	-737606																	２外科			135.75	no	4.91081	no				no			87.1	4.46706				RepeatedStudy
1089	2020/06/30	78	M										-24586.9	-737606																	血内科			158.86	no	5.06802	no				no			130.4	4.87061				RepeatedStudy
1090	2020/06/30	61	M										-24586.9	-737606																	２内科			545.18	yes	6.30112	yes				yes			479.6	6.17295				RepeatedStudy
1091	2020/06/30	77	M	162	47.2	1.45739	17.9851	肺化膿症, DM, PAFib	79	134	72	2021/10/22	15.9667	479	no	0		2021/10/22	479	15.9667	no	0	yes	yes	no	3	10	1.09	50.75	1.75	２外科	52.5	2020/06/22	1142.02	yes	7.04055	yes	no	no	no	yes	no	no	918.3	6.82252	8	yes	yes	FirstStudy
1092	2020/06/30	82	M	164.1	71.5	1.80533	26.5515	OMI, TAA, Esophageal cancer, CKD	79	147	90	2021/11/10	16.6	498	no	0		2021/11/10	498	16.6	no	0	yes	no	no	4.2	14	1.44	36.75	0.51	２内科	52.5	2020/06/30	108.39	no	4.68574	no	yes	yes	yes	no	yes	yes	83.2	4.42125	0	yes	yes	FirstStudy
1093	2020/06/30	68	M	166.3	74.1	1.85014	26.7938	CAD	53	151	86	2021/10/29	16.2	486	no	0		2021/10/29	486	16.2	no	0	yes	no	no	4.4	12.5	0.84	69.94	0.04	２内科	55	2020/06/30	58.4	no	4.06732	no	yes	yes	yes	no	yes	yes	41.1	3.71601	0	yes	yes	FirstStudy
1094	2020/06/30	77	F										-24586.9	-737606																	２外科			113.87	no	4.73506	no				no			85.8	4.45202				RepeatedStudy
1095	2020/06/30	69	M	167	62.2	1.69864	22.3027	CAD, DM, ESRD		140	79	2021/11/29	17.2333	517	no	0		2021/11/29	517	17.2333	no	0	yes	no	yes	3.5	10.4	7.37	6.47	0.34	２内科	37.5	2020/06/30	2771.73	yes	7.92723	yes	no	no	no	yes	no	no	8856.3	9.08888	0	yes	yes	FirstStudy
1096	2020/06/30	76	F	148.4	51.6	1.45845	23.4305	Dementia, Depression				2021/11/25	17.1	513	no	0		2021/11/25	513	17.1	no	0	yes	no	no	4.1	13.1	0.63	68.58		精神科	52.5	2020/05/01	8.14	no	2.09679	no	yes	yes	yes	no	yes	yes	7.2	1.97408	60	no	no	FirstStudy
1097	2020/07/01	78	M										-24586.9	-737607																	２内科			64.93	no	4.17331	no				no			60.9	4.10923				RepeatedStudy
1098	2020/07/01	82	M										-24586.9	-737607																	呼吸器科			261.45	yes	5.56624	yes				yes			206.3	5.32933				RepeatedStudy
1099	2020/07/01	76	M	166.5	60.9	1.67828	21.9679	左上葉肺癌、Afib、CHF	85	138	98	2021/11/22	16.9667	509	no	0		2021/11/22	509	16.9667	no	0	yes	yes	no	3.9	12.6	0.92	61.32	0.24	呼吸器科	55	2020/07/02	578.98	yes	6.36127	yes	no	no	no	yes	no	no	529.4	6.27174	1	yes	yes	FirstStudy
1100	2020/07/01	76	F	141.3	37.6	1.21483	18.8323	Adult Still, PAH	83	110	65	2020/07/21	0.666667	20	no	0		2020/07/21	20	0.666667	no	0	no	no	no	4	13.5	0.77	55.06	0.68	１内科	57.5	2020/07/01	250.47	yes	5.52334	yes	no	no	no	no	yes	yes	48.8	3.88773	0	yes	yes	FirstStudy
1101	2020/07/01	70	F										-24586.9	-737607																	呼吸器科			102.07	no	4.62566	no				no			69.5	4.24133				RepeatedStudy
1102	2020/07/01	82	M										-24586.9	-737607																	２内科			416.02	yes	6.03073	yes				yes			328.7	5.79515				RepeatedStudy
1103	2020/07/01	63	M	169.4	49.7	1.52927	17.3193	Esophageal cancer				2020/09/29	3	90	no	0		2020/09/29	90	3	yes	1	no	no	no	3.5	9.6	0.75	80.92	0.97	１外科	40	2020/07/03	31.47	no	3.44903	no	yes	yes	no	no	yes	no	19.1	2.94969	2	yes	yes	FirstStudy
1104	2020/07/02	62	M										-24586.9	-737608																	２外科			28.02	no	3.33292	no				no			10.6	2.36085				RepeatedStudy
1105	2020/07/02	82	F	156	51.9	1.49967	21.3264	Lung cancer, pre surgery				2021/11/18	16.8	504	no	0		2021/11/18	504	16.8	no	0	no	no	no	3.9	13	0.6	70.78	0.05	２外科			31.78	no	3.45884	no	yes	yes	yes	no	yes	yes	30	3.4012				FirstStudy
1106	2020/07/02	68	M	170.1	98.6	2.15844	34.0775	IP, Lung cancer, COPD, DM	80	110	60	2021/03/12	8.43333	253	no	0		2021/03/12	253	8.43333	yes	1	no	yes	no	4.2	10	1.51	36.82	0.17	２外科	55	2020/07/14	97.59	no	4.58078	no	yes	yes	no	no	yes	no	73.5	4.29729	12	yes	yes	FirstStudy
1107	2020/07/02	71	F										-24586.9	-737608																	２外科			119.19	no	4.78072	no				no			101.6	4.62104				RepeatedStudy
1108	2020/07/02	40	F	162	45.5	1.43091	17.3373	SSc		103	55	2021/11/12	16.6	498	no	0		2021/11/12	498	16.6	no	0	no	no	no	4.2	12.7	0.57	91.99	0.04	１内科	55	2020/07/02	43.49	no	3.77253	no	yes	yes	yes	no	yes	yes	35.6	3.57235	0	yes	yes	FirstStudy
1109	2020/07/02	75	F	151.8	43	1.34654	18.6606	PSVT, depression	80	135	86	2020/08/11	1.33333	40	no	0		2020/08/11	40	1.33333	no	0	no	no	no	4.2	12.5	0.64	67.66	0.01	２内科	57.5	2020/07/02	29.28	no	3.3769	no	yes	yes	yes	no	yes	yes	27.3	3.30689	0	yes	yes	FirstStudy
1110	2020/07/02	89	F										-24586.9	-737608																	２外科			107.19	no	4.6746	no				no			81.3	4.39815				RepeatedStudy
1111	2020/07/02	52	M										-24586.9	-737608																	２内科			388.75	yes	5.96294	yes				yes			305.4	5.72162				RepeatedStudy
1112	2020/07/02	82	M										-24586.9	-737608																	２外科			54	no	3.98898	no				no			49.4	3.89995				RepeatedStudy
1113	2020/07/02	71	M	165	66	1.73925	24.2424	Lung cancer, VSA	77	135	93	2021/07/13	12.5333	376	no	0		2021/07/13	376	12.5333	no	0	no	no	no	4.5	14.3	0.69	85.66	0.04	２外科	55	2020/07/02	2.89	no	1.06126	no	yes	yes	yes	no	yes	yes	13	2.56495	0	yes	yes	FirstStudy
1114	2020/07/02	67	M	168	77	1.89561	27.2817	Lung cancer, DM, CKD	70	151	78	2020/08/24	1.76667	53	no	0		2020/08/24	53	1.76667	no	0	yes	no	no	4.1	11.3	1.88	29.09	0.16	２外科	52	2020/07/02	24.88	no	3.21406	no	yes	yes	yes	no	yes	yes	15.9	2.76632	0	yes	yes	FirstStudy
1115	2020/07/02	71	M	156	36.6	1.25936	15.0394	Lung cancer	46	127	66	2021/11/18	16.8	504	no	0		2021/11/18	504	16.8	no	0	no	no	no	4.5	11.4	1.04	54.68	0.01	２外科	57.5	2020/07/02	27.71	no	3.32179	no	yes	yes	yes	no	yes	yes	22.1	3.09558	0	yes	yes	FirstStudy
1116	2020/07/02	73	M	162	46	1.43875	17.5278	Malignant mesothelioma, AFib	77	134	79	2020/12/29	6	180	no	0		2020/12/29	180	6	yes	1	no	yes	no	3.1	12.2	0.73	79.9	8.64	２外科	55	2020/07/02	250.34	yes	5.52282	yes	no	no	yes	no	yes	no	61.2	4.11415	0	yes	yes	FirstStudy
1117	2020/07/02	35	F	168.4	57.8	1.64431	20.3819	Lung cancer	60	116	56	2021/08/17	13.7	411	no	0		2021/08/17	411	13.7	no	0	no	no	no	4.4	10.1	0.6	90.37	0.02	２外科	55	2020/07/02	8.66	no	2.15871	no	yes	yes	yes	no	yes	yes	9.1	2.20827	0	yes	yes	FirstStudy
1118	2020/07/03	67	M	166.9	67.7	1.77162	24.3039	CAD, ESRD, SSS, DM, HCV hepatitis	61	145	78	2021/11/19	16.8	504	no	0		2021/11/19	504	16.8	no	0	yes	no	yes	4	12.2	6.9	7.01	0.2	２内科	39	2020/07/03	365.76	yes	5.90198	yes	no	no	no	yes	no	no	410.3	6.01689	0	yes	yes	FirstStudy
1119	2020/07/03	81	M	165	67	1.75238	24.6097	CKD		132	58	2021/11/12	16.5667	497	no	0		2021/11/12	497	16.5667	no	0	yes	no	no	3.8	10.7	2.85	17.48		２内科	55	2020/08/07	58.41	no	4.06749	no	yes	yes	yes	no	yes	yes	25.7	3.24649	35	no	no	FirstStudy
1120	2020/07/03	65	M	169	68	1.78668	23.8087	CAD, DM				2021/11/19	16.8	504	no	0		2021/11/19	504	16.8	no	0	yes	no	no	4.4	13.7	0.73	82.61	0.11	２内科			28.34	no	3.34427	no	yes	yes	yes	no	yes	yes	21	3.04452				FirstStudy
1121	2020/07/03	64	M	166.5	59.15	1.65399	21.3367	Esophageal cancer	64	107	69	2021/11/24	16.9667	509	no	0		2021/11/24	509	16.9667	no	0	no	no	no	3.1	7.4	0.93	63.67	11.26	３内科			128.49	no	4.85585	no	yes	yes	yes	no	yes	yes	18.1	2.89591				FirstStudy
1122	2020/07/03	73	M	164.2	85.2	1.97131	31.6005	AT, CHF	103	132	85	2021/11/10	16.5	495	yes	1	HF	2021/11/21	506	16.8667	no	0	yes	yes	no	3.8	12.2	1.23	45.15	0.24	２内科	35	2020/07/03	481.77	yes	6.17747	yes	yes	yes	no	yes	yes	no	440.8	6.08859	0	yes	yes	FirstStudy
1123	2020/07/03	75	M										-24587	-737609																	２内科			41.35	no	3.72207	no				no			34.5	3.54096				RepeatedStudy
1124	2020/07/03	78	M										-24587	-737609																	２外科			60.44	no	4.10165	no				no			35.3	3.56388				RepeatedStudy
1125	2020/07/03	76	M	165.4	81	1.92912	29.6083	RCC				2021/07/27	12.9667	389	no	0		2021/07/27	389	12.9667	yes	1	yes	no	no	4.8	14.3	1.55	34.66	0.1	泌尿器科	55	2020/05/01	12.18	no	2.4998	no	yes	yes	no	no	yes	no	5.4	1.6864	63	no	no	FirstStudy
1126	2020/07/03	38	M										-24587	-737609																	２内科			1820.01	yes	7.5066	yes				yes			1879.2	7.5386				RepeatedStudy
1127	2020/07/03	68	F	146.3	42.5	1.31421	19.8564	Breast cancer				2021/11/25	17	510	no	0		2021/11/25	510	17	no	0	no	no	no	4.5	13.5	0.78	56.05	0.1	１外科			13.45	no	2.59898	no	yes	yes	yes	no	yes	yes	13.3	2.58776				FirstStudy
1128	2020/07/03	62	M	166.6	87	2.00653	31.3451	Afib	117	161	108	2021/10/22	15.8667	476	no	0		2021/10/22	476	15.8667	no	0	no	yes	no	3.3	10.9	1.16	50.45	0.17	整外科	45	2020/07/03	573.46	yes	6.35169	yes	no	no	no	yes	no	no	436.2	6.0781	0	yes	yes	FirstStudy
1129	2020/07/06	58	M										-24587.1	-737612																	２内科			15.37	no	2.73242	no				no			10.6	2.36085				RepeatedStudy
1130	2020/07/06	52	M										-24587.1	-737612																	２内科			712.75	yes	6.56913	yes				yes			462.1	6.13578				RepeatedStudy
1131	2020/07/06	75	M										-24587.1	-737612																	２外科			124.67	no	4.82567	no				no			94	4.54329				RepeatedStudy
1132	2020/07/07	81	M	162	53	1.54434	20.1951	慢性心嚢液貯留				2020/12/29	5.83333	175	no	0		2020/12/29	175	5.83333	no	0	yes	no	no	3.4	12.1	0.86	64.82		２内科	55	2020/11/25	29.9	no	3.39786	no	yes	yes	yes	no	yes	yes	26.4	3.27336	141	no	no	FirstStudy
1133	2020/07/07	77	M	166.3	77.8	1.89577	28.1316	OMI	75	126	70	2021/11/16	16.5667	497	no	0		2021/11/16	497	16.5667	no	0	no	no	no	3.8	13.8	1.21	45.27	0.04	２内科			97.08	no	4.57554	no	yes	yes	yes	no	yes	yes	19.8	2.98568				FirstStudy
1134	2020/07/07	72	M										-24587.1	-737613																	２外科			18.87	no	2.93757	no				no			18.4	2.91235				RepeatedStudy
1135	2020/07/07	71	M										-24587.1	-737613																	２内科			1777.63	yes	7.48304	yes				yes			1650.8	7.40902				RepeatedStudy
1136	2020/07/07	76	F	146.9	27.3	1.05546	12.6508	ESRD	72	138	68	2020/08/07	1.03333	31	no	0		2020/08/07	31	1.03333	no	0	yes	no	yes	1.7	11.9	4.04	8.98	1.03	２内科	60	2020/07/07	40.43	no	3.69957	no	yes	yes	yes	no	yes	yes	28.1	3.33577	0	yes	yes	FirstStudy
1137	2020/07/07	82	F	133.6	42.1	1.24995	23.5868	SSc, DM, IP	89	117	71	2020/07/29	0.733333	22	no	0		2020/07/29	22	0.733333	no	0	yes	no	no	2.9	15.1	0.65	64.84	0.98	１内科	60	2020/07/08	124.21	no	4.82197	no	yes	yes	yes	no	yes	yes	71.1	4.26409	1	yes	yes	FirstStudy
1138	2020/07/07	72	F	154.3	46	1.40414	19.3208	非結核性抗酸菌症	72	181	70	2021/12/05	17.2	516	no	0		2021/12/05	516	17.2	no	0	yes	no	no	4	12.5	0.55	80.8	0.4	呼吸器科	60	2020/07/07	164.9	no	5.10534	no	yes	yes	yes	no	yes	yes	128.8	4.85826	0	yes	yes	FirstStudy
1139	2020/07/07	71	F										-24587.1	-737613																	２外科			84.38	no	4.43533	no				no			60.1	4.09601				RepeatedStudy
1140	2020/07/07	60	F	156	45	1.39642	18.4911	Lung cancer, CKD, pre surgery				2021/08/12	13.3667	401	no	0		2021/08/12	401	13.3667	no	0	yes	no	no	4.4	13.7	1.02	43.32	0.01	２外科	55	2020/07/03	118.04	no	4.77102	no	yes	yes	yes	no	yes	yes	90.5	4.50535	4	yes	yes	FirstStudy
1141	2020/07/07	31	F	163	48	1.47422	18.0662	Mediastinal tumor				2020/07/28	0.7	21	no	0		2020/07/28	21	0.7	no	0	no	no	no	4.6	11.3	0.69	80.3	0.01	２外科			7.29	no	1.9865	no	yes	yes	yes	no	yes	yes	10.5	2.35138				FirstStudy
1142	2020/07/07	83	M	160	51.5	1.51291	20.1172	Lung cancer, pre surgery	52	132	78	2020/08/20	1.46667	44	no	0		2020/08/20	44	1.46667	no	0	no	no	no	4.2	12.4	0.85	65.2	0.03	２外科	57.5	2020/07/07	34.27	no	3.53427	no	yes	yes	yes	no	yes	yes	39	3.66356	0	yes	yes	FirstStudy
1143	2020/07/07	84	F	135.5	38.8	1.20847	21.1326	Effot AP, ESRD	67	138	84	2021/11/05	16.2	486	no	0		2021/11/05	486	16.2	yes	1	yes	no	yes	3.4	12.1	4.65	7.48	0.09	２内科	57.5	2020/07/07	254.45	yes	5.5391	yes	no	no	yes	no	yes	no	191.8	5.25645	0	yes	yes	FirstStudy
1144	2020/07/07	77	M	159	67	1.72022	26.5021	Lung cancer	72	153	99	2021/11/22	16.7667	503	no	0		2021/11/22	503	16.7667	no	0	no	no	no	3.9	14	0.73	78.69	0.48	２外科	47.5	2020/07/07	19.62	no	2.97655	no	yes	yes	yes	no	yes	yes	18.8	2.93386	0	yes	yes	FirstStudy
1145	2020/07/07	88	F	145	42.7	1.31143	20.3092	Lung cancer	76	145	75	2021/02/10	7.26667	218	no	0		2021/02/10	218	7.26667	no	0	yes	no	no	3.9	11.9	1.17	33.4	0.02	２外科	55	2020/07/07	157.98	no	5.06247	no	yes	yes	yes	no	yes	yes	114.6	4.74145	0	yes	yes	FirstStudy
1146	2020/07/07	78	M	160	43.3	1.38724	16.9141	Pleuritis, pre surgery	66	150	94	2021/06/15	11.4333	343	no	0		2021/06/15	343	11.4333	no	0	no	no	no	3.6	12.2	0.82	69.03	0.73	２外科	55	2020/07/07	24.3	no	3.19048	no	yes	yes	yes	no	yes	yes	13.4	2.59525	0	yes	yes	FirstStudy
1147	2020/07/07	76	M	174	73	1.87839	24.1115	Lung cancer	77	154	76	2021/11/18	16.6333	499	no	0		2021/11/18	499	16.6333	no	0	yes	no	no	4	13.1	1.05	53.07	0.06	２外科	55	2020/07/07	45.79	no	3.82407	no	yes	yes	yes	no	yes	yes	42.4	3.74715	0	yes	yes	FirstStudy
1148	2020/07/07	79	F	144	51	1.42829	24.5949	Lung cancer, ESRD	66	122	62	2021/06/17	11.5	345	no	0		2021/06/17	345	11.5	no	0	no	no	yes	4.1	13.6	5.53	6.3	0.23	２外科	55	2020/07/07	40.59	no	3.70352	no	yes	yes	yes	no	yes	yes	32.7	3.48738	0	yes	yes	FirstStudy
1149	2020/07/07	78	M	164	72	1.81108	26.7698	Lung cancer, IP	66	114	71	2020/07/17	0.333333	10	no	0		2020/07/17	10	0.333333	no	0	no	no	no	4.2	13.2	0.88	63.9	0.12	２外科	55	2020/07/07	37.44	no	3.62274	no	yes	yes	yes	no	yes	yes	10.6	2.36085	0	yes	yes	FirstStudy
1150	2020/07/07	70	F	159	58	1.60052	22.9421	Mediastinal tumor	67	126	82	2021/06/15	11.4333	343	no	0		2021/06/15	343	11.4333	no	0	no	no	no	3.4	9.2	0.56	79.87	0.21	２外科	60	2020/07/07	19.62	no	2.97655	no	yes	yes	yes	no	yes	yes	32.9	3.49347	0	yes	yes	FirstStudy
1151	2020/07/08	51	M	164.1	66.3	1.73844	24.6205	Pneumothorax, RA	78	142	91	2021/10/28	15.9	477	no	0		2021/10/28	477	15.9	no	0	yes	no	no	3.61	13.8	0.68	95.71	0.19	１内科	57.5	2020/07/06	32.85	no	3.49195	no	yes	yes	yes	no	yes	yes	2.5	0.916291	2	yes	yes	FirstStudy
1152	2020/07/08	50	M	169.5	45.9	1.47008	15.9762	Pancreas tumor, DM	60	103	56	2021/05/07	10.1	303	no	0		2021/05/07	303	10.1	no	0	no	no	no	3.2	11.5	0.6	110.38	0.1	３内科	57.5	2020/07/06	69.48	no	4.24104	no	yes	yes	yes	no	yes	yes	67.6	4.21361	2	yes	yes	FirstStudy
1153	2020/07/08	66	M										-24587.1	-737614																	２内科			23.22	no	3.14501	no				no			20.4	3.01553				RepeatedStudy
1154	2020/07/08	48	M										-24587.1	-737614																	１内科			268.55	yes	5.59304	yes				yes			266.9	5.58687				RepeatedStudy
1155	2020/07/08	52	M										-24587.1	-737614																	２内科			530.78	yes	6.27435	yes				yes			457.3	6.12534				RepeatedStudy
1156	2020/07/08	79	F	155.3	43.6	1.37144	18.0777	RA, IP	78	128	80	2021/11/19	16.6333	499	no	0		2021/11/19	499	16.6333	no	0	no	no	no	3.5	9.1	1.29	30.96	2.14	１内科	60	2020/07/15	204.03	no	5.31827	yes	no	yes	no	no	yes	yes	92.5	4.52721	7	yes	yes	FirstStudy
1157	2020/07/08	32	F	162.5	67.7	1.74811	25.6379	SLE, Nephrotic syndrome	57	162.6	64.8	2021/09/30	14.9667	449	no	0		2021/09/30	449	14.9667	no	0	yes	no	no	2.2	8.7	0.75	72.64	0.48	１内科	55	2020/07/13	146.59	no	4.98764	no	yes	yes	yes	no	yes	yes	119	4.77912	5	yes	yes	FirstStudy
1158	2020/07/08	73	M	169	60	1.67829	21.0077	Lung cancer	83	153	88	2021/11/25	16.8333	505	no	0		2021/11/25	505	16.8333	no	0	yes	no	no	4.5	14.3	0.93	61.31	0.03	２外科	55	2020/07/08	6.92	no	1.93442	no	yes	yes	yes	no	yes	yes	5.2	1.64866	0	yes	yes	FirstStudy
1159	2020/07/09	75	M	167.4	60.9	1.68281	21.7323	SSc, IP, OMI, CABG		121	74	2021/09/28	14.8667	446	yes	1	CD	2021/09/28	446	14.8667	yes	1	yes	no	no	3.7	12.6	0.98	57.45	0.01	１内科	48	2020/07/09	66.25	no	4.19344	no	no	no	no	no	no	no	61.4	4.11741	0	yes	yes	FirstStudy
1160	2020/07/09	78	F	146	44.3	1.34038	20.7825	胸腺腫	109	125	63	2021/12/03	17.0667	512	no	0		2021/12/03	512	17.0667	no	0	no	no	no	4.2	12.1	1.04	39.34	0.3	２外科	52.5	2019/08/20	128.01	no	4.85211	no	yes	yes	yes	no	yes	yes	114.4	4.7397	324	no	no	FirstStudy
1161	2020/07/09	63	F	149	52	1.46705	23.4224	SSc, Shogren	47	126	66	2021/10/29	15.9	477	no	0		2021/10/29	477	15.9	no	0	no	no	no	4.3	13.3	0.99	44.14	0.02	１内科	60	2020/07/29	7.65	no	2.03471	no	yes	yes	yes	no	yes	yes	13.3	2.58776	20	yes	no	FirstStudy
1162	2020/07/09	56	M										-24587.2	-737615																	２外科			19.98	no	2.99473	no				no			25.2	3.22684				RepeatedStudy
1163	2020/07/09	52	M	176.7	74.2	1.9084	23.7646	AVRT, CLL	81	159	98	2021/11/25	16.8	504	no	0		2021/11/25	504	16.8	no	0	no	no	no	4.3	14.7	0.79	80.78	0.06	２内科	52.5	2020/07/09	1.46	no	0.378436	no	yes	yes	yes	no	yes	yes	2.4	0.875469	0	yes	yes	FirstStudy
1164	2020/07/09	86	F	142.3	42	1.28847	20.7415	PAH, SSc, TAVR	83	149	86	2021/08/17	13.4667	404	yes	1	CD	2021/08/17	404	13.4667	yes	1	yes	no	no	3.9	13	0.98	40.82	0.03	１内科	57.5	2020/07/09	137.66	no	4.92479	no	no	no	no	no	no	no	96	4.56435	0	yes	yes	FirstStudy
1165	2020/07/09	69	M	175.6	95	2.15265	30.8088	Lung cancer, AFib				2021/11/25	16.8	504	no	0		2021/11/25	504	16.8	no	0	yes	yes	no	4.1	16.5	1.37	40.78	0.24	２外科	57.5	2020/07/22	563.33	yes	6.33387	yes	no	no	no	no	yes	yes	178.8	5.18627	13	yes	yes	FirstStudy
1166	2020/07/10	71	M	164	64	1.7075	23.7954	Stable angina, OMI	64	134	83	2021/10/12	15.3	459	no	0		2021/10/12	459	15.3	no	0	no	no	no	4.6	15.4	0.91	63.28	0.03	２内科	52	2020/07/10	44.75	no	3.80109	no	yes	yes	yes	no	yes	yes	47.1	3.85227	0	yes	yes	FirstStudy
1167	2020/07/10	75	F	148	52.8	1.47332	24.1052	AIH, PMR	62	106	57	2020/10/13	3.16667	95	no	0		2020/10/13	95	3.16667	no	0	yes	no	no	2.6	12.3	0.74	57.73		３内科			103.3	no	4.63764	no	yes	yes	yes	no	yes	yes	28.2	3.33932				FirstStudy
1168	2020/07/10	76	M	168	73.6	1.85329	26.0771	Renal cancer				2021/11/19	16.5667	497	no	0		2021/11/19	497	16.5667	no	0	yes	no	no	3.1	10	1.05	53.07	5.4	泌尿器科	57.5	2020/03/27	116.2	no	4.75531	no	yes	yes	yes	no	yes	yes	52.4	3.95891	105	no	no	FirstStudy
1169	2020/07/10	77	M	169.4	75.4	1.88361	26.2751	SSS, Esophageal cancer	71	120	66	2021/11/11	16.3	489	no	0		2021/11/11	489	16.3	no	0	yes	yes	no	4.1	14.2	1.03	53.99	0.06	２内科										no			197.3	5.28473				FirstStudy
1170	2020/07/10	71	M										-24587.2	-737616																	２内科			98.17	no	4.5867	no				no			90.9	4.50976				RepeatedStudy
1171	2020/07/10	69	F	160	40	1.33333	15.625	Apical HCM	54	175	84	2020/07/10	0	0	no	0		2020/07/10	0	0	no	0	yes	no	no	4	14.5	0.45	101.88		２内科	55	2020/07/20	304.49	yes	5.71864	yes				yes			267	5.58725	10	yes	yes	NoPrognosticInfo
1172	2020/07/13	70	F	136.2	53.9	1.42801	29.0559	SSc, s/p PMI, PAFib	79	142	90	2021/08/20	13.4333	403	no	0		2021/08/20	403	13.4333	no	0	no	yes	no	4.5	14.6	0.83	51.93	0.11	１内科	55	2020/07/13	80.84	no	4.39247	no	yes	yes	yes	no	yes	yes	64.5	4.16667	0	yes	yes	FirstStudy
1173	2020/07/13	88	F					痙性対麻痺症候群				2021/11/01	15.8667	476	no	0		2021/11/01	476	15.8667	no	0	no	no	no	3.9	11.8	0.74	55.14	0.72	脳内科			68.84	no	4.23178	no	yes	yes	yes	no	yes	yes	52.6	3.96272				FirstStudy
1174	2020/07/13	82	M										-24587.3	-737619																	泌尿器科			77.11	no	4.34523	no				no			74	4.30407				RepeatedStudy
1175	2020/07/13	58	F	162.8	68.5	1.76003	25.8453	Cardiac sarcoidosis, VSA, VT, s/p ICD	67	120	82	2021/10/28	15.7333	472	no	0		2021/10/28	472	15.7333	no	0	yes	no	no	4.2	14.2	0.94	47.83	0.37	２内科	42.5	2020/07/14	162.76	no	5.09228	no	yes	yes	yes	no	yes	yes	142.3	4.95794	1	yes	yes	FirstStudy
1176	2020/07/13	55	M										-24587.3	-737619																	２内科			417.34	yes	6.0339	yes				yes			535.8	6.28376				RepeatedStudy
1177	2020/07/13	37	M										-24587.3	-737619																	２内科			13.83	no	2.62684	no				no			14.5	2.67415				RepeatedStudy
1178	2020/07/13	54	F	154	37.5	1.26656	15.8121	SSc	80	134	82	2020/09/25	2.46667	74	no	0		2020/09/25	74	2.46667	no	0	no	no	no	3.6	12.6	0.63	75.64	0.02	１内科	55	2020/08/26	20.34	no	3.01259	no	yes	yes	yes	no	yes	yes	26.3	3.26957	44	no	no	FirstStudy
1179	2020/07/13	77	M	163.7	57.5	1.61699	21.4571	Oral cancer	76	131	118	2021/04/17	9.26667	278	no	0		2021/04/17	278	9.26667	yes	1	yes	no	no	3	8.4	0.74	77.52	14.45	歯科			126.98	no	4.84403	no	yes	yes	no	no	yes	no	27.4	3.31054				FirstStudy
1180	2020/07/13	72	M	173	60.7	1.70791	20.2813	CAD, DM, Colon cancer	60	163	66	2021/08/25	13.6	408	no	0		2021/08/25	408	13.6	no	0	yes	no	no	4.5	12.8	0.88	65.39	0.02	２内科	55	2020/07/13	53.98	no	3.98861	no	yes	yes	yes	no	yes	yes	48.5	3.88156	0	yes	yes	FirstStudy
1181	2020/07/14	82	M	151.1	46.2	1.39252	20.2355	CAD, DM	93	124	66	2020/07/14	0	0	no	0		2020/07/14	0	0	no	0	yes	no	no		11.1	1.16	46.56	0.03	２内科			10.56	no	2.35707	no				no			20.2	3.00568				NoPrognosticInfo
1182	2020/07/14	85	F										-24587.3	-737620																	２内科			97.3	no	4.5778	no				no			79	4.36945				RepeatedStudy
1183	2020/07/14	91	M	164	46.1	1.44918	17.1401	VSA		132	64	2021/11/30	16.8	504	no	0		2021/11/30	504	16.8	no	0	no	no	no	4.2	12.7	0.78	69.76	0.08	２内科	55	2019/11/11	33.91	no	3.52371	no	yes	yes	yes	no	yes	yes	36.4	3.59457	246	no	no	FirstStudy
1184	2020/07/14	60	M	173.5	89.5	2.07687	29.732	Silent ischemia, Post PCI				2021/09/21	14.4667	434	no	0		2021/09/21	434	14.4667	no	0	yes	no	no	4.8	14.8	0.68	91.35	0.04	２内科			6.2	no	1.82455	no	yes	yes	yes	no	yes	yes	2	0.693147				FirstStudy
1185	2020/07/14	64	M										-24587.3	-737620																	２内科			32.85	no	3.49195	no				no			33.6	3.51453				RepeatedStudy
1186	2020/07/14	77	F										-24587.3	-737620																	２外科			109.97	no	4.70021	no				no			79.8	4.37952				RepeatedStudy
1187	2020/07/14	73	F										-24587.3	-737620																	２内科			155.34	no	5.04562	no				no			130	4.86753				RepeatedStudy
1188	2020/07/14	69	F	146.6	46.6	1.37755	21.6829	SSc, IP, HT, Old brain infarction	65	119	70	2021/09/09	14.0667	422	no	0		2021/09/09	422	14.0667	no	0	yes	no	no	4.7	15.9	0.69	63.83	0.18	１内科	60	2020/07/16	23.58	no	3.1604	no	yes	yes	yes	no	yes	yes	17.5	2.8622	2	yes	yes	FirstStudy
1189	2020/07/14	76	M	163.5	59.4	1.64248	22.2204	Malignant mesothelioma, IP	83	132	67	2021/04/07	8.9	267	no	0		2021/04/07	267	8.9	yes	1	no	no	no	3.7	9	0.8	71.45	10.11	２外科	50	2020/07/14	45.1	no	3.80888	no	yes	yes	no	no	yes	no	16.5	2.80336	0	yes	yes	FirstStudy
1190	2020/07/14	84	F										-24587.3	-737620																	２内科			244.77	yes	5.50032	yes				no			176.8	5.17502				RepeatedStudy
1191	2020/07/14	70	F										-24587.3	-737620																	２内科			1101.25	yes	7.0042	yes				yes			892.4	6.79391				RepeatedStudy
1192	2020/07/14	82	F					Lung tumor, pre suregery				2021/11/09	16.1	483	no	0		2021/11/09	483	16.1	no	0	no	no	no	3.6	12	0.66	63.77	0.51	２外科			104.71	no	4.65119	no	yes	yes	yes	no	yes	yes	91.8	4.51961				FirstStudy
1193	2020/07/14	91	M	167	54.8	1.5944	19.6493	膿胸	114	131	72	2020/07/22	0.266667	8	no	0		2020/07/22	8	0.266667	no	0	yes	no	no	2	8.5	1.57	32.45	11.21	２外科	57.5	2020/07/16	99.6	no	4.60116	no	yes	yes	yes	no	yes	yes	47.8	3.86703	2	yes	yes	FirstStudy
1194	2020/07/14	78	M	164.1	65.2	1.72396	24.212	Lung cancer, Rectal cancer				2021/09/14	14.2333	427	no	0		2021/09/14	427	14.2333	no	0	yes	no	no	4.5	12.4	1.39	38.75	0.16	２外科	50	2020/06/30	47.16	no	3.85355	no	yes	yes	yes	no	yes	yes	46.4	3.8373	14	yes	yes	FirstStudy
1195	2020/07/14	67	M	167	61	1.68218	21.8724	Malignant mesothelioma, COPD	57	126	80	2020/09/25	2.43333	73	no	0		2020/09/25	73	2.43333	no	0	no	no	no	4.1	14.1	0.51	121.24	1.35	２外科	57.5	2020/07/14	23.58	no	3.1604	no	yes	yes	yes	no	yes	yes	16.9	2.82731	0	yes	yes	FirstStudy
1196	2020/07/14	88	M	162	55	1.57321	20.9572	Lung nodule, pre bronchoscope	59	154	88	2021/09/28	14.7	441	no	0		2021/09/28	441	14.7	no	0	no	no	no	4	12.1	1.16	45.63	0.09	呼吸器科	57.5	2020/07/14	136.41	no	4.91567	no	yes	yes	yes	no	yes	yes	123.6	4.81705	0	yes	yes	FirstStudy
1197	2020/07/14	66	M										-24587.3	-737620																	２外科			27.87	no	3.32755	no				no			29.3	3.37759				RepeatedStudy
1198	2020/07/14	62	M	170	72	1.84391	24.9135	Lung cancer, DVT	67	128	72	2021/11/09	16.1	483	no	0		2021/11/09	483	16.1	no	0	no	no	no	4.4	14.8	0.87	69.11	0.1	２外科	55	2020/07/14	10.56	no	2.35707	no	yes	yes	yes	no	yes	yes	4.4	1.4816	0	yes	yes	FirstStudy
1199	2020/07/14	60	F	156	65	1.67829	26.7094	右上葉肺癌				2021/11/25	16.6333	499	no	0		2021/11/25	499	16.6333	no	0	no	no	no	3.6	12.2	0.58	80.34	0.85	２外科	55	2020/06/26	18.54	no	2.91993	no	yes	yes	yes	no	yes	yes	17.1	2.83908	18	yes	no	FirstStudy
1200	2020/07/14	55	M	181	78	1.98032	23.8088	Lung cancer	68	122	82	2021/11/02	15.8667	476	no	0		2021/11/02	476	15.8667	no	0	no	no	no	4.6	14.4	0.8	78.4	0.02	２外科	52.5	2020/07/14	13.47	no	2.60046	no	yes	yes	yes	no	yes	yes	9	2.19722	0	yes	yes	FirstStudy
1201	2020/07/14	63	M	173.5	71	1.84981	23.5863	Lung cancer	88	138	87	2021/11/30	16.8	504	no	0		2021/11/30	504	16.8	no	0	no	no	no	4.1	12.9	0.66	93.07	4.59	２外科	55	2020/07/14	22.86	no	3.12939	no	yes	yes	yes	no	yes	yes	5.8	1.75786	0	yes	yes	FirstStudy
1202	2020/07/14	70	F	154	38	1.27497	16.0229	Lung cancer, DM				2021/11/09	16.1	483	no	0		2021/11/09	483	16.1	no	0	no	no	no	4.3	9.8	0.7	62.57	0.14	２外科			51.61	no	3.94372	no	yes	yes	yes	no	yes	yes	32	3.46574				FirstStudy
1203	2020/07/14	78	M	162.6	57.35	1.60944	21.6916	Lung tumor, OMI, Gastric cancer				2021/06/22	11.4333	343	no	0		2021/06/22	343	11.4333	no	0	no	no	no	4.1	12.8	0.97	57.44	0.02	２外科	52.5	2020/07/01	15.28	no	2.72654	no	yes	yes	yes	no	yes	yes	18.8	2.93386	13	yes	yes	FirstStudy
1204	2020/07/15	5	M	111.4	20.85	0.803238	16.801	ALL	98			2021/10/21	15.4333	463	no	0		2021/10/21	463	15.4333	no	0	no	no	no	4.7	12.8	0.25		0.06	小児科	53.9	2020/07/15	6.2	no	1.82455	no	yes	yes	yes	no	yes	yes	14.2	2.65324	0	yes	yes	FirstStudy
1205	2020/07/15	79	M	161.8	68.4	1.75334	26.1276	AS, CAD, DM				2021/09/12	14.1333	424	no	0		2021/09/12	424	14.1333	no	0	no	no	no	4.7	14.4	0.82	68.78	0.03	２内科	55	2020/05/26	139.16	no	4.93562	no	yes	yes	yes	no	yes	yes	110.9	4.70863	50	no	no	FirstStudy
1206	2020/07/15	80	M	161.1	47.9	1.46408	18.4563	CAD, AAA, ESRD	60	138	56	2021/09/09	14.0333	421	no	0		2021/09/09	421	14.0333	no	0	yes	no	yes	3.2	10	5.89	7.93	0.07	２内科	47.5	2020/07/14	1422.27	yes	7.26001	yes	no	no	no	yes	no	no	1478.3	7.29865	1	yes	yes	FirstStudy
1207	2020/07/15	68	M	170.4	59.7	1.68101	20.5606	ASO, CAD, DM	64	142	80	2021/01/19	6.26667	188	no	0		2021/01/19	188	6.26667	no	0	yes	no	no	4.9	15.7	0.95	61.13	0.04	２内科			28.59	no	3.35306	no	yes	yes	yes	no	yes	yes	11.7	2.45959				FirstStudy
1208	2020/07/15	68	M										-24587.4	-737621																	２外科			30.37	no	3.41346	no				no			37	3.61092				RepeatedStudy
1209	2020/07/15	26	F	156.5	102	2.10575	41.6458	Medulloblastoma, DM	107	120	70	2021/10/21	15.4333	463	no	0		2021/10/21	463	15.4333	no	0	yes	no	no	4.3	13.3	0.33	189.28	0.48	脳外科	55	2020/11/16	7.65	no	2.03471	no	yes	yes	yes	no	yes	yes	4.9	1.58924	124	no	no	FirstStudy
1210	2020/07/15	73	M	158.8	56.6	1.58009	22.4448	PAFib, CAD	68	134	83	2021/09/10	14.0667	422	no	0		2021/09/10	422	14.0667	no	0	yes	yes	no	4.7	14.6	1.01	56.01	0.06	２内科	32.5	2020/07/16	340.08	yes	5.82918	yes	no	no	no	yes	no	no	244	5.49717	1	yes	yes	FirstStudy
1211	2020/07/16	36	F										-24587.4	-737622																	１内科			38.14	no	3.64126	no				no			21.9	3.08649				RepeatedStudy
1212	2020/07/16	70	M										-24587.4	-737622																	２外科			89.36	no	4.49267	no				no			103.4	4.6386				RepeatedStudy
1213	2020/07/16	78	F	154	52	1.49146	21.9261	Lung cancer	58	113	64	2021/11/30	16.7333	502	no	0		2021/11/30	502	16.7333	no	0	yes	no	no	4.5	12.8	1.02	40.18	0.08	２外科	55	2020/07/16	41.98	no	3.73719	no	yes	yes	yes	no	yes	yes	44.4	3.79324	0	yes	yes	FirstStudy
1214	2020/07/16	77	M										-24587.4	-737622																	２外科			107.21	no	4.67479	no				no			71.4	4.2683				RepeatedStudy
1215	2020/07/16	44	F	161	48	1.46515	18.5178	MCTD, Sjogren	64	204	115	2021/07/29	12.6	378	no	0		2021/07/29	378	12.6	no	0	yes	no	no	4.2	11.9	0.88	55.66	0.02	１内科	55	2020/07/16	201.49	no	5.30574	yes	no	yes	no	no	yes	yes	138.8	4.93303	0	yes	yes	FirstStudy
1216	2020/07/16	65	M	152	58.6	1.57297	25.3636	左上葉肺癌	65	132	77	2020/08/12	0.9	27	no	0		2020/08/12	27	0.9	no	0	no	no	no	3.9	15.9	0.66	92.24	0.11	呼吸器科	57.5	2020/07/16	28.59	no	3.35306	no	yes	yes	yes	no	yes	yes	22.4	3.10906	0	yes	yes	FirstStudy
1217	2020/07/16	83	M	160	57.7	1.60139	22.5391	Esophageal cancer, AFib, CAD, DM	59	106	66	2020/07/29	0.433333	13	no	0		2020/07/29	13	0.433333	no	0	yes	yes	no	2.6	9.3	0.63	90.48	1.33	２外科			411.17	yes	6.01901	yes	no	no	no	yes	no	no	329.2	5.79667				FirstStudy
1218	2020/07/16	77	M	158	61	1.63622	24.4352	Lung cancer, IP, CKD, COPD				2020/11/04	3.7	111	no	0		2020/11/04	111	3.7	yes	1	yes	no	no	3.8	8.7	1.88	27.95	4.91	２外科	55	2020/08/17	178.08	no	5.18223	no	yes	yes	no	no	yes	no	89.2	4.49088	32	no	no	FirstStudy
1219	2020/07/16	61	M	178	71	1.87365	22.4088	Lung cancer, CKD	109	168	107	2021/01/13	6.03333	181	no	0		2021/01/13	181	6.03333	yes	1	yes	no	no	3.3	14	1.82	30.97	3.27	２外科	33	2020/07/16	74.27	no	4.30771	no	yes	yes	no	no	yes	no	41.5	3.72569	0	yes	yes	FirstStudy
1220	2020/07/16	79	F	152.3	49.1	1.44125	21.1681	SSc	64	198	100	2021/07/08	11.9	357	no	0		2021/07/08	357	11.9	no	0	yes	no	no	4.9	13.8	0.63	67.82	0.07	１内科	55	2020/07/16	138.16	no	4.92841	no	yes	yes	yes	no	yes	yes	115	4.74493	0	yes	yes	FirstStudy
1221	2020/07/17	67	F										-24587.4	-737623																	１内科			84.53	no	4.43711	no				no			82.6	4.41401				RepeatedStudy
1222	2020/07/17	73	M										-24587.4	-737623																	２内科			613.71	yes	6.41952	yes				yes			578.7	6.36078				RepeatedStudy
1223	2020/07/17	66	M	170.1	66.9	1.77793	23.1216	PAfib	53	122	71	2021/07/20	12.2667	368	no	0		2021/07/20	368	12.2667	no	0	yes	yes	no	4.9	13.8	0.82	72.42	0.01	２内科	60	2020/07/17	28.94	no	3.36522	no	yes	yes	yes	no	yes	yes	27.1	3.29953	0	yes	yes	FirstStudy
1224	2020/07/17	69	M	161.2	46.4	1.44142	17.8562	Lung cancer, MR	85	120	81	2020/09/30	2.5	75	no	0		2020/09/30	75	2.5	yes	1	no	no	no	4.2	14.7	0.99	58.19	0.79	呼吸器科	57.5	2020/07/17	9.47	no	2.24813	no	yes	yes	no	no	yes	no	10.6	2.36085	0	yes	yes	FirstStudy
1225	2020/07/17	62	M	162	56.4	1.59311	21.4906	MVP	72	145	100	2020/10/22	3.23333	97	no	0		2020/10/22	97	3.23333	no	0	no	no	no		16.1	0.84	71.82	0.04	２内科	62.5	2020/06/26	45.1	no	3.80888	no	yes	yes	yes	no	yes	yes	44.1	3.78646	21	yes	no	FirstStudy
1226	2020/07/17	43	F	150.9	59.1	1.57394	25.9543	ESKD, Pre HD	83	197	72	2021/12/03	16.8	504	no	0		2021/12/03	504	16.8	no	0	yes	no	no	3.6	8.6	6.98	5.81	0.01	２内科	57.5	2020/07/17	374.91	yes	5.92669	yes	no	no	no	yes	no	no	315.1	5.75289	0	yes	yes	FirstStudy
1227	2020/07/17	73	M	172	69.1	1.81699	23.3572	Lung cancer, CAD	103	102	64	2020/07/23	0.2	6	no	0		2020/07/23	6	0.2	yes	1	yes	no	no	1.7	13.4	1.4	39.19	5.86	呼吸器科	55	2020/07/07	188.32	no	5.23814	no	yes	yes	no	no	yes	no	93.7	4.5401	10	yes	yes	FirstStudy
1228	2020/07/17	84	F	151	47.7	1.41448	20.9201	RA, Stevens Johnson syndrome	80	113	66	2021/11/29	16.6667	500	no	0		2021/11/29	500	16.6667	no	0	no	no	no	2.4	12.4	0.76	54.27	2.49	１内科	30	2020/07/20	984.41	yes	6.89204	yes	no	no	no	yes	no	no	782.8	6.66288	3	yes	yes	FirstStudy
1229	2020/07/17	69	M	159.9	69.9	1.76202	27.3389	CAD, ESRD, DM				2021/04/23	9.33333	280	no	0		2021/04/23	280	9.33333	no	0	yes	no	yes	3.8	11.7	5.06	8.16	1.41	２内科			301.43	yes	5.70854	yes	no	no	no	no	yes	yes	197.5	5.28574				FirstStudy
1230	2020/07/17	66	M	169	84	1.98578	29.4107	HL	98	166	96	2020/07/17	0	0	no	0		2020/07/17	0	0	no	0	yes	no	no	4.9	14.6	1.08	53.58	0.02	２内科	55	2020/07/17	13.1	no	2.57261	no				no			2.7	0.993252	0	yes	yes	NoPrognosticInfo
1231	2020/07/17	57	M	170.8	68.2	1.79881	23.3781	ESRD	67	194	107	2021/11/17	16.2667	488	no	0		2021/11/17	488	16.2667	no	0	yes	no	yes	3.7	8.1	14.72	3.21	0.44	２内科	50	2020/07/20	663.42	yes	6.49741	yes	no	no	no	yes	no	no	504.3	6.22317	3	yes	yes	FirstStudy
1232	2020/07/20	68	M	165.1	71.3	1.80829	26.1574	AFib, CAD	66	138	81	2021/09/03	13.6667	410	no	0		2021/09/03	410	13.6667	no	0	yes	yes	no	4.5	16.8	1.08	53.13	6	２内科	50	2020/07/20	78.67	no	4.36526	no	yes	yes	yes	no	yes	yes	50.9	3.92986	0	yes	yes	FirstStudy
1233	2020/07/20	78	F										-24587.5	-737626																	２内科			87.56	no	4.47232	no				no			67.5	4.21213				RepeatedStudy
1234	2020/07/20	67	M										-24587.5	-737626																	２内科			880.83	yes	6.78086	yes				yes			1068.6	6.9741				RepeatedStudy
1235	2020/07/20	76	M	164.8	55.25	1.59035	20.3431	LC, HCC, DM	76	82	47	2020/08/05	0.533333	16	no	0		2020/08/05	16	0.533333	no	0	no	no	no	2.3	10.2	1.01	55.37	2.47	３内科			34.62	no	3.54443	no	yes	yes	yes	no	yes	yes	21.6	3.07269				FirstStudy
1236	2020/07/20	85	F	155	47.4	1.42858	19.7294	MM, DIC	100	107	63	2020/08/04	0.5	15	no	0		2020/08/04	15	0.5	yes	1	yes	no	no	2.4	10.3	0.59	71.35	2.1	１内科	55	2020/07/20	86.05	no	4.45493	no	yes	yes	no	no	yes	no	62.5	4.13517	0	yes	yes	FirstStudy
1237	2020/07/20	69	F	157	63	1.65756	25.5588	右気胸	66	103	51	2021/08/30	13.5333	406	no	0		2021/08/30	406	13.5333	no	0	yes	no	no	3.5	12.6	0.67	65.91	3.14	２外科	55	2020/07/20	14.19	no	2.65254	no	yes	yes	yes	no	yes	yes	9.6	2.26176	0	yes	yes	FirstStudy
1238	2020/07/20	67	M	172.7	86	2.03116	28.8346	Bladder cancer				2021/11/29	16.5667	497	no	0		2021/11/29	497	16.5667	no	0	yes	no	no	3.9	12.4	1.38	40.8	0.47	泌尿器科	52.5	2020/08/05	24.3	no	3.19048	no	yes	yes	yes	no	yes	yes	23.7	3.16548	16	yes	no	FirstStudy
1239	2020/07/21	67	F										-24587.6	-737627																	２内科			8.74	no	2.16791	no				no			8.8	2.17475				RepeatedStudy
1240	2020/07/21	63	M										-24587.6	-737627																	２内科			11.65	no	2.45531	no				no			9.4	2.24071				RepeatedStudy
1241	2020/07/21	74	M	160.7	66.3	1.72034	25.6733	OMI, Coronary aneurysm, PAFib	85	122	92	2021/11/26	16.4333	493	no	0		2021/11/26	493	16.4333	no	0	yes	yes	no	4.8	16	1.11	50.32	0.34	２内科	45	2020/07/21	65.59	no	4.18342	no	yes	yes	yes	no	yes	yes	51.9	3.94932	0	yes	yes	FirstStudy
1242	2020/07/21	75	F	155	52.9	1.50918	22.0187	Lung cancer	60	161	102	2021/10/12	14.9333	448	no	0		2021/10/12	448	14.9333	no	0	yes	no	no	4.4	12.9	0.86	48.97	0.11	２外科	57.5	2020/07/21	39.89	no	3.68613	no	yes	yes	yes	no	yes	yes	36.4	3.59457	0	yes	yes	FirstStudy
1243	2020/07/21	73	F	151.7	32.8	1.17565	14.2529	DM, IP	81	117	75	2021/10/25	15.3667	461	no	0		2021/10/25	461	15.3667	no	0	yes	no	no	3.8	9.4	1.24	33.07	0.1	１内科	57.5	2020/07/22	253.99	yes	5.53729	yes	no	no	no	no	yes	yes	183.4	5.21167	1	yes	yes	FirstStudy
1244	2020/07/21	72	M	170.2	63.8	1.73676	22.0243	CAD, DM, Lung cancer	97	112	61	2020/07/23	0.0666667	2	no	0		2020/07/23	2	0.0666667	yes	1	yes	no	no	1.4	7.5	0.7	83.99	18.58	放射線科	55	2020/04/08	668.57	yes	6.50514	yes	no	no	yes	yes	no	yes	311.7	5.74204	104	no	no	FirstStudy
1245	2020/07/21	72	M	160	83	1.92065	32.4219	OMI, Post ICD due to VT	75	124	64	2021/11/30	16.5667	497	no	0		2021/11/30	497	16.5667	no	0	yes	no	no	4	13.6	1.24	44.93	0.17	２内科	30	2020/09/15	20.34	no	3.01259	no	yes	yes	yes	no	yes	yes	16.4	2.79728	56	no	no	FirstStudy
1246	2020/07/21	82	M										-24587.6	-737627																	２内科			249.38	yes	5.51898	yes				yes			205.5	5.32545				RepeatedStudy
1247	2020/07/21	63	M	171	70	1.82346	23.939	Lung tumor, COPD	67	128	82	2021/07/27	12.3667	371	no	0		2021/07/27	371	12.3667	no	0	no	no	no	5	15.3	0.88	67.94	0.12	２外科	55	2020/07/21	22.14	no	3.09739	no	yes	yes	yes	no	yes	yes	10.3	2.33214	0	yes	yes	FirstStudy
1248	2020/07/21	55	M	174	74	1.89121	24.4418	Lung tumor, pre surgery				2021/08/27	13.4	402	no	0		2021/08/27	402	13.4	no	0	no	no	no	4.3	15	1.08	56.46	0.19	２外科	55	2020/02/10	12.02	no	2.48657	no	yes	yes	yes	no	yes	yes	17.1	2.83908	162	no	no	FirstStudy
1249	2020/07/21	71	M	167	46.5	1.4687	16.6732	Lung cancer, OMI	74	163	90	2021/10/12	14.9333	448	no	0		2021/10/12	448	14.9333	no	0	yes	no	no	4.6	12.5	1.03	55.26	1.99	呼吸器科	37.5	2020/07/21	188.32	no	5.23814	no	yes	yes	yes	no	yes	yes	128.1	4.85281	0	yes	yes	FirstStudy
1250	2020/07/21	53	M	179	78	1.96935	24.3438	Lung cancer	60	111	73	2021/11/27	16.4667	494	no	0		2021/11/27	494	16.4667	no	0	no	no	no	4.1	14.7	0.92	68.01	0.05	２外科	55	2020/07/21	23.94	no	3.17555	no	yes	yes	yes	no	yes	yes	21.4	3.06339	0	yes	yes	FirstStudy
1251	2020/07/21	79	M	144.9	47	1.37541	22.3852	ESRD, AVR				2021/09/06	13.7333	412	no	0		2021/09/06	412	13.7333	no	0	no	no	yes	4.1	12.8	5.03	9.46	1.22	２内科	60	2020/07/16	850.83	yes	6.74621	yes	no	no	no	yes	no	no	633.4	6.4511	5	yes	yes	FirstStudy
1252	2020/07/21	79	M					Lung cancer, COPD				2021/02/19	7.1	213	no	0		2021/02/19	213	7.1	no	0	yes	no	no	4.5	15.7	0.96	57.89	0.14	２外科	57.5	2020/07/28	16.73	no	2.8172	no	yes	yes	yes	no	yes	yes	18.8	2.93386	7	yes	yes	FirstStudy
1253	2020/07/21	61	M	168	65	1.74165	23.03	Lung nodule, CAD, pre surgery		130	89	2021/10/26	15.4	462	no	0		2021/10/26	462	15.4	no	0	no	no	no	5.1	14.9	0.91	66.1	0.03	２外科	55	2020/07/21	30.01	no	3.40153	no	yes	yes	yes	no	yes	yes	33.7	3.5175	0	yes	yes	FirstStudy
1254	2020/07/21	31	F	161	48	1.46515	18.5178		87	153	94	2021/10/28	15.4667	464	no	0		2021/10/28	464	15.4667	no	0	yes	no	yes	3.3	12.2	4.89	9.43	0.01	２内科	40	2020/07/21	416.53	yes	6.03196	yes	no	no	no	yes	no	no	373.8	5.92372	0	yes	yes	FirstStudy
1255	2020/07/21	83	M	152.8	35.95	1.23526	15.3976	Lung cancer, COPD				2020/09/27	2.26667	68	no	0		2020/09/27	68	2.26667	no	0	no	no	no	3.7	12.3	0.9	61.25	1.6	２外科	55	2020/08/04	96.72	no	4.57182	no	yes	yes	yes	no	yes	yes	52.6	3.96272	14	yes	yes	FirstStudy
1256	2020/07/21	71	F	144	35	1.18322	16.8789	Lung cancer	95	142	75	2021/11/30	16.5667	497	no	0		2021/11/30	497	16.5667	no	0	no	no	no	4.5	13.3	0.59	75.13	0.02	２外科	52.5	2020/07/21	18.9	no	2.93916	no	yes	yes	yes	no	yes	yes	23.6	3.16125	0	yes	yes	FirstStudy
1257	2020/07/22	77	M										-24587.6	-737628																	２外科			413.58	yes	6.02485	yes				yes			354.9	5.87184				RepeatedStudy
1258	2020/07/22	75	M										-24587.6	-737628																	１内科			123.87	no	4.81923	no				no			88.9	4.48751				RepeatedStudy
1259	2020/07/22	52	F	150.3	73.9	1.75651	32.7135	Sjogren, Old brain infarction, SLE	90	123	78	2021/10/04	14.6333	439	no	0		2021/10/04	439	14.6333	no	0	yes	no	no	4.1	12.7	0.58	83.71	0.16	１内科	55	2021/03/22	6.92	no	1.93442	no	yes	yes	yes	no	yes	yes	3.1	1.1314	243	no	no	FirstStudy
1260	2020/07/27	69	F	149.3	57	1.5375	25.5714	MPA, SSc, DM	63	120	70	2021/11/01	15.4	462	no	0		2021/11/01	462	15.4	no	0	no	no	no	4.4	13.3	0.47	97.15	0.05	１内科	57.5	2020/07/27	17.09	no	2.83849	no	yes	yes	yes	no	yes	yes	18.1	2.89591	0	yes	yes	FirstStudy
1261	2020/07/27	30	M	174.9	73.6	1.89096	24.0601	SSc, PH, IP, s/p Lung transplantation	79	115	80	2021/11/15	15.8667	476	no	0		2021/11/15	476	15.8667	no	0	no	no	no	4.5	15.4	0.84	88.45	1.58	１内科	55	2020/07/27	31.43	no	3.44776	no	yes	yes	yes	no	yes	yes	11.1	2.40695	0	yes	yes	FirstStudy
1262	2020/07/27	47	M	165.1	75.3	1.85832	27.6249	Primary aldosteronism		130	86	2021/02/15	6.76667	203	no	0		2021/02/15	203	6.76667	no	0	yes	no	no		16	0.68	97.98		１内科	55	2020/05/11	10.2	no	2.32239	no	yes	yes	yes	no	yes	yes	6.5	1.8718	77	no	no	FirstStudy
1263	2020/07/27	55	F										-24587.8	-737633																	１内科			81.15	no	4.3963	no				no			64.2	4.162				RepeatedStudy
1264	2020/07/27	64	M										-24587.8	-737633																	皮膚科			195.95	no	5.27786	no				no			149.1	5.00462				RepeatedStudy
1265	2020/07/27	59	M	161.5	67.7	1.74273	25.9563	PSVT, VSA	73	165	109	2020/07/29	0.0666667	2	no	0		2020/07/29	2	0.0666667	no	0	no	no	no	4.6	15.7	0.83	73.81	0.04	２内科	57.5	2020/07/28	21.06	no	3.04738	no	yes	yes	yes	no	yes	yes	17.3	2.85071	1	yes	yes	FirstStudy
1266	2020/07/27	79	M	164.8	56.2	1.60397	20.6929	HCM, HF, CKD, SSS, PAFib, s/p ICD		133	74	2021/09/13	13.7667	413	no	0		2021/09/13	413	13.7667	no	0	yes	no	no	3.3	13.4	1.34	40.19	0.06	２内科	32.5	2020/07/28	422.21	yes	6.0455	yes	no	no	no	yes	no	no	351.1	5.86107	1	yes	yes	FirstStudy
1267	2020/07/27	68	M	169	71	1.82567	24.8591	PVC, IP, COPD	78	156	84	2020/09/08	1.43333	43	no	0		2020/09/08	43	1.43333	no	0	yes	no	no	4.3	15.1	0.93	62.57	0.08	２内科	55	2020/07/27	231.19	no	5.44324	yes	no	yes	no	no	yes	yes	178.5	5.18459	0	yes	yes	FirstStudy
1268	2020/07/27	66	M	171.7	73.2	1.86848	24.8296	DCRV, VSD, AT	77	138	91	2021/09/02	13.4	402	no	0		2021/09/02	402	13.4	no	0	no	yes	no	4.5	17.3	1	58.29	0.04	２内科	57.5	2020/07/27	141.9	no	4.95512	no	yes	yes	yes	no	yes	yes	97	4.57471	0	yes	yes	FirstStudy
1269	2020/07/27	52	M	180.5	58.3	1.70971	17.8943	Gastric cancer	68	100	74	2020/12/11	4.56667	137	no	0		2020/12/11	137	4.56667	no	0	no	no	no	3.1	11.6	0.6	109.15	0.62	１外科			33.56	no	3.51333	no	yes	yes	yes	no	yes	yes	16.6	2.8094				FirstStudy
1270	2020/07/27	63	M	175.5	60.9	1.72304	19.7726	AR, AFib	81	144	50	2021/09/09	13.6333	409	no	0		2021/09/09	409	13.6333	no	0	no	yes	no	3.9	14.7	1.03	57.19	0.1	２内科	32.5	2020/07/07	2494.6	yes	7.82188	yes	no	no	no	yes	no	no	3504.6	8.16183	20	yes	no	FirstStudy
1271	2020/07/27	53	M										-24587.8	-737633																	２外科			18.17	no	2.89977	no				no			12.1	2.49321				RepeatedStudy
1272	2020/07/27	32	F										-24587.8	-737633																	１内科			15.28	no	2.72654	no				no			14.3	2.66026				RepeatedStudy
1273	2020/07/27	74	F	152.7	41.5	1.32676	17.798	RA				2021/07/29	12.2333	367	no	0		2021/07/29	367	12.2333	no	0	no	no	no	5	13.5	0.62	70.32	0.08	１内科			58.34	no	4.06629	no	yes	yes	yes	no	yes	yes	24.5	3.19867				FirstStudy
1274	2020/07/28	58	F	153	43	1.35185	18.369	Lung cancer, Asthma, pre surgery	40	118	68	2021/09/28	14.2333	427	no	0		2021/09/28	427	14.2333	no	0	no	no	no	4.6	14.2	0.67	69.28	0.02	２外科	55	2020/07/28	36.38	no	3.59402	no	yes	yes	yes	no	yes	yes	26.7	3.28466	0	yes	yes	FirstStudy
1275	2020/07/28	67	M	167.9	67.8	1.77823	24.0507	Liver failure, Sepsis, DIC, LC	98	158	90	2021/09/27	14.2	426	no	0		2021/09/27	426	14.2	yes	1	no	no	no	2.6	14.1	0.78	76.17	2.07	３内科			66.9	no	4.2032	no	yes	yes	no	no	yes	no	38.3	3.64545				FirstStudy
1276	2020/07/28	72	M	156.3	54.5	1.53825	22.3089	ICM, ESRD, DM, ICA stenosis	78	138	59	2020/09/20	1.8	54	yes	1	MI	2020/11/22	117	3.9	no	0	yes	no	yes	3.9	11.4	7.6	6.18	0.36	２内科	44	2020/07/29	1198.3	yes	7.08866	yes	yes	yes	no	yes	yes	no	1065.1	6.97082	1	yes	yes	FirstStudy
1277	2020/07/28	77	M	163.5	51.1	1.52341	19.1155	severe AS, OMI, ASO	64	116	63	2021/08/13	12.7	381	no	0		2021/08/13	381	12.7	no	0	yes	no	no	3.9	10.8	0.86	65.77	0.12	２内科	47.5	2020/07/29	238.09	no	5.47265	yes	no	yes	no	no	yes	yes	170.2	5.13697	1	yes	yes	FirstStudy
1278	2020/07/28	67	F	159	75	1.82003	29.6665	Lung cancer		143	79	2021/11/27	16.2333	487	no	0		2021/11/27	487	16.2333	no	0	no	no	no	4.1	13.8	0.7	63.36	0.18	２外科	55	2020/07/28	56.67	no	4.03724	no	yes	yes	yes	no	yes	yes	55.1	4.00915	0	yes	yes	FirstStudy
1279	2020/07/28	75	F	156	45.1	1.39797	18.5322	Lung cancer, COPD	67	140	82	2021/09/28	14.2333	427	no	0		2021/09/28	427	14.2333	no	0	yes	no	no	4.4	13.1	0.78	54.49	0.08	２外科	60	2020/07/28	135.9	no	4.91192	no	yes	yes	yes	no	yes	yes	112.7	4.72473	0	yes	yes	FirstStudy
1280	2020/07/28	87	M	158	61	1.63622	24.4352	Lung cancer, DM	61	165	87	2020/08/18	0.7	21	no	0		2020/08/18	21	0.7	no	0	yes	no	no	4.2	12.6	0.79	69.69	0.07	２外科	55	2020/07/28	78.98	no	4.36919	no	yes	yes	yes	no	yes	yes	62.4	4.13357	0	yes	yes	FirstStudy
1281	2020/07/28	56	M					ICM, NSVT, AFib	78	110	80	2021/10/22	15.0333	451	no	0		2021/10/22	451	15.0333	no	0	yes	yes	no		15	0.9	68.57	0.05	２内科	32.5	2020/07/14	185.07	no	5.22073	no	yes	yes	yes	no	yes	yes	153.7	5.035	14	yes	yes	FirstStudy
1282	2020/07/28	78	F	142	47	1.36158	23.3089	CAV block, CKD	43	147	54	2021/07/16	11.7667	353	no	0		2021/07/16	353	11.7667	no	0	yes	no	no	4.2	11	0.86	48.43	0.04	２内科	67.5	2020/07/29	612.16	yes	6.41699	yes	no	no	no	yes	no	no	586.4	6.374	1	yes	yes	FirstStudy
1283	2020/07/29	9	M	120.1	30.6	1.01037	21.2146	Medulloblastoma	122	90	69	2021/11/05	15.4667	464	no	0		2021/11/05	464	15.4667	no	0	no	no	no	4.7	11.8	0.35		0.01	小児科			26.8	no	3.2884	no	yes	yes	yes	no	yes	yes	4.1	1.41099				FirstStudy
1284	2020/07/29	55	M	160	54	1.54919	21.0937	Effort AP, ESRD, DM				2021/10/12	14.6667	440	yes	1	HF	2021/10/23	451	15.0333	no	0	yes	no	yes	3.5	11.3	4.68	11.35	0.07	２内科	43	2020/08/05	136.41	no	4.91567	no	no	no	yes	no	no	yes	91.4	4.51525	7	yes	yes	FirstStudy
1285	2020/07/29	75	M										-24587.8	-737635																	呼吸器科			47.85	no	3.86807	no				no			35.2	3.56105				RepeatedStudy
1286	2020/07/29	75	F	140	38.35	1.22122	19.5663	SSS, Stroke	64	160	89	2021/09/14	13.7333	412	no	0		2021/09/14	412	13.7333	no	0	yes	no	no	4	11.7	0.85	49.6	0.9	２内科	57.5	2020/08/03	50.25	no	3.91701	no	yes	yes	yes	no	yes	yes	41.4	3.72328	5	yes	yes	FirstStudy
1287	2020/07/29	67	F										-24587.8	-737635																	２内科			70.13	no	4.25035	no				no			57.3	4.0483				RepeatedStudy
1288	2020/07/29	65	F	151.9	63.6	1.63816	27.564	PAfib	73	130	97	2021/10/14	14.7333	442	no	0		2021/10/14	442	14.7333	no	0	no	yes	no	5	14.1	0.6	75.66	0.03	２内科	55	2020/07/29	128.78	no	4.85811	no	yes	yes	yes	no	yes	yes	85.8	4.45202	0	yes	yes	FirstStudy
1289	2020/07/29	79	M										-24587.8	-737635																	２内科			146.34	no	4.98593	no				no			112.4	4.72206				RepeatedStudy
1290	2020/07/29	71	M	163.3	56.4	1.59949	21.1498	CAD, NSVT, DM	65	92	34	2021/07/13	11.6333	349	no	0		2021/07/13	349	11.6333	no	0	yes	no	no		13.7	1.23	45.51	0.11	２内科	22.5	2020/07/20	285.51	yes	5.65428	yes	no	no	no	yes	no	no	222.3	5.40403	9	yes	yes	FirstStudy
1291	2020/07/29	69	F	154.1	43.7	1.3677	18.4025	Sjogren, CKD, CAD	78	115	95	2021/08/10	12.5667	377	no	0		2021/08/10	377	12.5667	no	0	yes	no	no	4.7	12	2.11	18.79	0.09	２内科	45	2020/07/31	36.03	no	3.58435	no	yes	yes	yes	no	yes	yes	32.6	3.48431	2	yes	yes	FirstStudy
1292	2020/07/30	52	M										-24587.9	-737636																	１内科			24.65	no	3.20478	no				no			11.6	2.45101				RepeatedStudy
1293	2020/07/30	77	M	167	54	1.58272	19.3625	SSc, IP, CAD				2020/07/30	0	0	no	0		2020/07/30	0	0	no	0	no	no	no	3.8	12.5	1.19	46.1	0.53	１内科			82.69	no	4.4151	no				no			64.5	4.16667				NoPrognosticInfo
1294	2020/07/30	81	M	154	49.7	1.4581	20.9563	OMI, DM				2021/12/02	16.3333	490	no	0		2021/12/02	490	16.3333	no	0	yes	no	no	4.1	11.5	1.14	47.62		２内科	55	2020/09/29	904.43	yes	6.8073	yes	no	no	no	yes	no	no	702.4	6.5545	61	no	no	FirstStudy
1295	2020/07/30	51	M										-24587.9	-737636																	１内科			74.59	no	4.31201	no				no			40.9	3.71113				RepeatedStudy
1296	2020/07/30	73	F	155.9	53.5	1.52212	22.0121	RA, SSc, Sjogren, PBC	76	189	87	2021/11/02	15.3333	460	no	0		2021/11/02	460	15.3333	no	0	no	no	no		13.2	0.77	55.7	0.02	１内科	55	2020/07/30	38.14	no	3.64126	no	yes	yes	yes	no	yes	yes	25.4	3.23475	0	yes	yes	FirstStudy
1297	2020/07/30	82	F	142.3	37.7	1.22074	18.6179	RA	100	127	89	2021/09/27	14.1333	424	no	0		2021/09/27	424	14.1333	no	0	yes	no	no	3.5	10.4	0.67	62.73	1.77	１内科	50	2020/07/29	45.1	no	3.80888	no	yes	yes	yes	no	yes	yes	29.3	3.37759	1	yes	yes	FirstStudy
1298	2020/07/30	34	M	178	80.3	1.99258	25.344	MN, PA	78	144	96	2020/08/20	0.7	21	no	0		2020/08/20	21	0.7	no	0	yes	no	no	4.4	19	1.09	64.17	0.06	１内科	41	2020/07/30	146.34	no	4.98593	no	yes	yes	yes	no	yes	yes	2	0.693147	0	yes	yes	FirstStudy
1299	2020/07/30	46	M										-24587.9	-737636																	２内科			239.7	no	5.47939	yes				no			192.4	5.25958				RepeatedStudy
1300	2020/07/30	63	M	160	66.9	1.72434	26.1328	Lung cancer, DM	51	108	65	2021/11/18	15.8667	476	no	0		2021/11/18	476	15.8667	no	0	no	no	no	3.1	12.7	0.87	68.8	3.74	２外科	55	2020/07/31	60.67	no	4.10545	no	yes	yes	yes	no	yes	yes	33.1	3.49953	1	yes	yes	FirstStudy
1301	2020/07/30	69	M	170	66	1.76541	22.8374	Lung cancer		183	98	2021/11/16	15.8	474	no	0		2021/11/16	474	15.8	no	0	yes	no	no	4.4	16.3	0.82	71.51	0.02	２外科	55	2020/07/30	27.87	no	3.32755	no	yes	yes	yes	no	yes	yes	26.9	3.29213	0	yes	yes	FirstStudy
1302	2020/07/30	78	M	164.5	68	1.76273	25.1291	Pleural mesothelioma, pre surgery	58	158	95	2021/07/20	11.8333	355	no	0		2021/07/20	355	11.8333	no	0	no	no	no	4.1	13	0.86	65.53	0.72	２外科	50	2020/07/30	34.62	no	3.54443	no	yes	yes	yes	no	yes	yes	30.4	3.41444	0	yes	yes	FirstStudy
1303	2020/07/30	72	F	168	83	1.96808	29.4076	Lung cancer, RA	60	132	93	2021/11/11	15.6333	469	no	0		2021/11/11	469	15.6333	no	0	no	no	no	3.9	11.8	0.78	55.14	3.44	２外科	55	2020/07/30	54.65	no	4.00095	no	yes	yes	yes	no	yes	yes	28.6	3.35341	0	yes	yes	FirstStudy
1304	2020/07/31	70	M										-24587.9	-737637																	２内科			203.11	no	5.31375	yes				no			160.7	5.07954				RepeatedStudy
1305	2020/07/31	87	F	134.1	41.6	1.24483	23.1332	胆管癌、肝細胞癌	65	142	70	2020/09/02	1.1	33	no	0		2020/09/02	33	1.1	no	0	yes	no	no	2.3	9.9	0.63	65.97	1.11	１外科	60	2020/01/07	136.16	no	4.91383	no	yes	yes	yes	no	yes	yes	115.5	4.74927	206	no	no	FirstStudy
1306	2020/07/31	74	M	178.4	69.8	1.85983	21.9314	AFib, CKD	84	125	78	2021/10/22	14.9333	448	no	0		2021/10/22	448	14.9333	no	0	yes	yes	no	3.8	14.4	1.09	51.33	0.69	２内科	55	2020/07/31	275.5	yes	5.61859	yes	no	no	no	yes	no	no	224	5.41165	0	yes	yes	FirstStudy
1307	2020/07/31	80	M	158	50.3	1.4858	20.149	ICM, DM, Rectal cancer	69	101	54	2020/12/12	4.46667	134	yes	1	HF	2021/09/10	406	13.5333	no	0	yes	no	no	3.3	9.9	1.73	30.28	1.07	２内科	27	2020/07/30	400.6	yes	5.99296	yes	yes	yes	no	yes	yes	no	337.3	5.82097	1	yes	yes	FirstStudy
1308	2020/07/31	63	M					CAD, PAFib, DM, CCA stenosis				2021/11/01	15.2667	458	no	0		2021/11/01	458	15.2667	no	0	yes	no	no	4.5	15.9	0.73	83.35	0.09	２内科	52.5	2020/05/01	12.74	no	2.54475	no	yes	yes	yes	no	yes	yes	10.1	2.31254	91	no	no	FirstStudy
1309	2020/07/31	79	M	158	64	1.67597	25.6369	Pericardial effusion, MR, CABG	72	122	74	2020/10/27	2.93333	88	no	0		2020/10/27	88	2.93333	no	0	no	no	no	4	12.8	0.96	57.89	0.16	２内科	47.5	2020/07/31	309.45	yes	5.7348	yes	no	no	no	yes	no	no	238.7	5.47521	0	yes	yes	FirstStudy
1310	2020/07/31	75	M	166.8	67.1	1.76323	24.1174	CAD, ESRD, AS	100	185	107	2021/10/17	14.7667	443	yes	1	CD	2021/10/17	443	14.7667	yes	1	yes	no	yes	4.1	12.9	9.05	5.05		２内科	35	2020/07/31	2791.73	yes	7.93442	yes	yes	yes	yes	yes	yes	yes	2613.5	7.86845	0	yes	yes	FirstStudy
1311	2020/08/03	77	M	164.5	64.5	1.71677	23.8357	VT	63	113	81	2021/05/10	9.33333	280	yes	1	VT/VF	2021/08/13	375	12.5	no	0	no	no	no	4.3	15.1	1.5	35.79	0.11	２内科	30	2020/08/03	1089.11	yes	6.99312	yes	yes	yes	no	yes	yes	no	1090.4	6.9943	0	yes	yes	FirstStudy
1312	2020/08/03	82	F	140.5	50.7	1.40667	25.6836	Advanced AV block, Post PMI	65	177	115	2021/11/15	15.6333	469	no	0		2021/11/15	469	15.6333	no	0	no	no	no	4	12.6	0.88	46.55	0.32	２内科	50	2020/08/03	332.34	yes	5.80616	yes	no	no	no	yes	no	no	288	5.66296	0	yes	yes	FirstStudy
1313	2020/08/03	32	F										-24588	-737640																	１内科			112.7	no	4.72473	no				no			104.4	4.64823				RepeatedStudy
1314	2020/08/03	70	M										-24588	-737640																	２内科			206.1	no	5.32836	yes				no			129.2	4.86136				RepeatedStudy
1315	2020/08/03	61	M										-24588	-737640																	２外科			204.03	no	5.31827	yes				no			126.5	4.84024				RepeatedStudy
1316	2020/08/04	76	F	152	54.4	1.51555	23.5457	PAfib	45	105	65	2021/12/01	16.1333	484	no	0		2021/12/01	484	16.1333	no	0	no	yes	no	4.1	13.5	0.9	46.42		２内科			0.73	no	-0.314711	no	yes	yes	yes	no	yes	yes	17.1	2.83908				FirstStudy
1317	2020/08/04	72	F										-24588	-737641																	２外科			51.61	no	3.94372	no				no			48.4	3.8795				RepeatedStudy
1318	2020/08/04	72	M	169	66.15	1.76221	23.161	Lung cancer, COPD, CAD				2021/11/12	15.5	465	no	0		2021/11/12	465	15.5	no	0	no	no	no	4.3	14.6	1.1	51.22	0.13	呼吸器科			31.43	no	3.44776	no	yes	yes	yes	no	yes	yes	36.7	3.60278				FirstStudy
1319	2020/08/04	77	M										-24588	-737641																	２内科			21.78	no	3.08099	no				no			23.8	3.16969				RepeatedStudy
1320	2020/08/04	76	M										-24588	-737641																	呼吸器科			631.5	yes	6.4481	yes				yes			587.8	6.37639				RepeatedStudy
1321	2020/08/04	37	F	167.9	73.6	1.85273	26.1082	PH, MCTD	81	110	68	2021/11/12	15.5	465	no	0		2021/11/12	465	15.5	no	0	no	no	no	3.9	11.5	0.55	97.82	0.04	１内科	55	2020/08/05	30.01	no	3.40153	no	yes	yes	yes	no	yes	yes	27.3	3.30689	1	yes	yes	FirstStudy
1322	2020/08/04	72	M										-24588	-737641																	２外科			797.65	yes	6.68167	yes				yes			300.4	5.70511				RepeatedStudy
1323	2020/08/04	79	M										-24588	-737641																	２外科			153.89	no	5.03624	no				no			80.7	4.39074				RepeatedStudy
1324	2020/08/04	74	F										-24588	-737641																	２外科			62.65	no	4.13756	no				no			28.3	3.34286				RepeatedStudy
1325	2020/08/04	75	M	153.5	47.3	1.42015	20.0745	ESRD	93	187	88	2021/05/14	9.43333	283	no	0		2021/05/14	283	9.43333	no	0	yes	no	no	3.6	9	7.87	5.88	0.02	２内科	55	2020/08/04	249.61	yes	5.5199	yes	no	no	no	yes	no	no	204.2	5.3191	0	yes	yes	FirstStudy
1326	2020/08/04	82	M	158	68.9	1.73895	27.5997	CAD, ESRD, ASO, DM	67	154	69	2021/11/26	15.9667	479	no	0		2021/11/26	479	15.9667	no	0	yes	no	yes	3.9	13.3	6.17	7.48		２内科	60	2020/08/04	43.71	no	3.77758	no	yes	yes	yes	no	yes	yes	32.1	3.46886	0	yes	yes	FirstStudy
1327	2020/08/04	71	M					Lung cancer, IP, COPD				2021/11/16	15.6333	469	no	0		2021/11/16	469	15.6333	no	0	no	no	no	3.7	11.7	1.03	55.26	2.07	呼吸器科			45.44	no	3.81639	no	yes	yes	yes	no	yes	yes	21	3.04452				FirstStudy
1328	2020/08/04	62	M	180	85.4	2.0664	26.358	Lung cancer				2021/06/24	10.8	324	no	0		2021/06/24	324	10.8	no	0	no	no	no	4.1	16.2	0.83	72.76	0.06	２外科	55	2020/08/06	13.47	no	2.60046	no	yes	yes	yes	no	yes	yes	14.2	2.65324	2	yes	yes	FirstStudy
1329	2020/08/04	80	F	145	37.3	1.22571	17.7408	Lung cancer, IP, RA, COPD				2021/11/16	15.6333	469	no	0		2021/11/16	469	15.6333	no	0	yes	no	no	3.6	11	0.95	43.12	0.88	２外科	60	2020/07/13	96.72	no	4.57182	no	yes	yes	yes	no	yes	yes	56.9	4.0413	22	yes	no	FirstStudy
1330	2020/08/05	14	F	161.4	61.1	1.65509	23.4549	ALL	105	130	77	2021/08/18	12.6	378	no	0		2021/08/18	378	12.6	no	0	no	no	no	4.7	14	0.51		0.05	小児科			12.74	no	2.54475	no	yes	yes	yes	no	yes	yes	11.9	2.47654				FirstStudy
1331	2020/08/05	11	F	147.5	39.9	1.27859	18.3396	ALL				2021/08/12	12.4	372	no	0		2021/08/12	372	12.4	no	0	no	no	no	4.6	11.8	0.44		0.01	小児科	66.7	2020/08/05	8.74	no	2.16791	no	yes	yes	yes	no	yes	yes	15.3	2.72785	0	yes	yes	FirstStudy
1332	2020/08/05	13	M	147	38.8	1.2587	17.9555	ALL				2021/07/30	11.9667	359	no	0		2021/07/30	359	11.9667	no	0	no	no	no	4.7	12.6	0.35		0.01	小児科	72.6	2020/08/05	1.09	no	0.0861777	no	yes	yes	yes	no	yes	yes	3.1	1.1314	0	yes	yes	FirstStudy
1333	2020/08/05	11	F	139.3	41.65	1.2695	21.4641	Pilocytic astrocytoma				2021/08/12	12.4	372	no	0		2021/08/12	372	12.4	no	0	no	no	no	4.5	12.8	0.43		0.03	小児科			19.98	no	2.99473	no	yes	yes	yes	no	yes	yes	16.3	2.79117				FirstStudy
1334	2020/08/05	82	M										-24588.1	-737642																	泌尿器科			76.48	no	4.33703	no				no			57.6	4.05352				RepeatedStudy
1335	2020/08/05	44	M	169.3	62	1.70755	21.6311	AFL, MCTD	86	106	70	2021/02/25	6.8	204	no	0		2021/02/25	204	6.8	no	0	no	yes	no	4.1	12	0.85	78.23	0.66	２内科	50	2020/08/05	131.09	no	4.87588	no	yes	yes	yes	no	yes	yes	104.8	4.65205	0	yes	yes	FirstStudy
1336	2020/08/05	61	M										-24588.1	-737642																	２内科			504.84	yes	6.22424	yes				yes			400.6	5.99296				RepeatedStudy
1337	2020/08/05	72	F	147.9	56.1	1.51815	25.6464	ASO, CAD	65	163	74	2021/03/09	7.2	216	no	0		2021/03/09	216	7.2	no	0	no	no	no	4.7	13.7	0.58	76.24	0.02	２内科	55	2020/07/14	52.96	no	3.96954	no	yes	yes	yes	no	yes	yes	42.2	3.74242	22	yes	no	FirstStudy
1338	2020/08/05	77	M	156.6	50.4	1.48068	20.5517	CAD, AVR, ICA stenosis	77	169	88	2021/11/15	15.5667	467	no	0		2021/11/15	467	15.5667	no	0	yes	no	no	4	11.8	1.09	50.75	1.43	２内科	55	2020/08/05	147.08	no	4.99098	no	yes	yes	yes	no	yes	yes	115.2	4.74667	0	yes	yes	FirstStudy
1339	2020/08/05	64	M					PBC, LC, CAD	94	137	82	2021/11/17	15.6333	469	no	0		2021/11/17	469	15.6333	no	0	yes	no	no	2	8	0.63	97.49	7.76	３内科	52.5	2020/10/01	106.94	no	4.67227	no	yes	yes	yes	no	yes	yes	38.5	3.65066	57	no	no	FirstStudy
1340	2020/08/05	35	F	156.8	52.3	1.50929	21.2721	RA, MCTD	57	103	59	2021/08/05	12.1667	365	no	0		2021/08/05	365	12.1667	no	0	no	no	no	4.3	13	0.53	103.5	0.14	１内科	55	2020/08/05	20.7	no	3.03013	no	yes	yes	yes	no	yes	yes	27.9	3.32863	0	yes	yes	FirstStudy
1341	2020/08/05	59	F	151.6	42.8	1.34252	18.6228	Effort AP	58	167	79	2021/10/04	14.1667	425	no	0		2021/10/04	425	14.1667	no	0	yes	no	no	4.4	12.9	0.71	64.7	0.02	２内科	60	2020/08/05	61.66	no	4.12164	no	yes	yes	yes	no	yes	yes	45.6	3.81991	0	yes	yes	FirstStudy
1342	2020/08/05	79	F	143.5	40	1.26271	19.4248	RA, DM	82	130	74	2021/09/30	14.0333	421	no	0		2021/09/30	421	14.0333	no	0	no	no	no	3.3	11.6	0.58	74.24	0.35	１内科	55	2020/08/06	57.67	no	4.05474	no	yes	yes	yes	no	yes	yes	46.8	3.84588	1	yes	yes	FirstStudy
1343	2020/08/05	72	M	174.1	46.2	1.49475	15.2421	Esophageal cancer, DM, AFL				2021/01/15	5.43333	163	no	0		2021/01/15	163	5.43333	yes	1	yes	yes	no	3.6	10.6	1.08	52.26	0.08	３内科			65.27	no	4.17853	no	yes	yes	no	no	yes	no	57.3	4.0483				FirstStudy
1344	2020/08/05	76	M										-24588.1	-737642																	２外科			206.56	no	5.33059	yes				no			137.5	4.92362				RepeatedStudy
1345	2020/08/06	9	F	119.8	20.4	0.823934	14.214	ALL				2021/08/05	12.1333	364	no	0		2021/08/05	364	12.1333	no	0	no	no	no	4.6	12.7	0.37		0.02	小児科			21.06	no	3.04738	no	yes	yes	yes	no	yes	yes	18.6	2.92316				FirstStudy
1346	2020/08/06	64	F					Sjogren, SSc				2021/09/06	13.2	396	no	0		2021/09/06	396	13.2	no	0	no	no	no	4.2	11.6	0.64	70.81	0.02	１内科			29.66	no	3.3898	no	yes	yes	yes	no	yes	yes	32.1	3.46886				FirstStudy
1347	2020/08/06	87	M										-24588.1	-737643																	２内科			148.3	no	4.99924	no				no			105.7	4.6606				RepeatedStudy
1348	2020/08/06	42	F										-24588.1	-737643																	１内科			395.65	yes	5.98053	yes				yes			345.4	5.8447				RepeatedStudy
1349	2020/08/06	73	F	144.4	36.9	1.21659	17.6967	Lung tumor	70	139	85	2021/04/26	8.76667	263	no	0		2021/04/26	263	8.76667	no	0	yes	no	no	4.2	12.6	0.66	65.93	0.16	２外科	57.5	2020/08/06	36.73	no	3.60359	no	yes	yes	yes	no	yes	yes	19.4	2.96527	0	yes	yes	FirstStudy
1350	2020/08/06	24	M	169.4	42.6	1.41583	14.8451	SLE	75	132	70	2021/11/15	15.5333	466	no	0		2021/11/15	466	15.5333	no	0	no	no	no	4.1	12	0.55	149.87	0.01	１内科	55	2020/08/12	9.47	no	2.24813	no	yes	yes	yes	no	yes	yes	4.8	1.56862	6	yes	yes	FirstStudy
1351	2020/08/06	72	M	164.6	55.3	1.59011	20.4111	Lung cancer, pre surgery	75	122	69	2021/11/12	15.4333	463	no	0		2021/11/12	463	15.4333	no	0	no	no	no	4.3	12.7	0.83	69.71	0.02	２外科	60	2020/08/06	16.73	no	2.8172	no	yes	yes	yes	no	yes	yes	16.3	2.79117	0	yes	yes	FirstStudy
1352	2020/08/06	52	M	164	52	1.53912	19.3337	COPD, MAC	68	149	86	2021/09/28	13.9333	418	no	0		2021/09/28	418	13.9333	no	0	no	no	no	4.3	15.5	0.69	93.67	0.02	２外科	55	2020/08/06	17.09	no	2.83849	no	yes	yes	yes	no	yes	yes	6.9	1.93152	0	yes	yes	FirstStudy
1353	2020/08/06	80	F	150	40	1.29099	17.7778	Lung tumor, Renal pelvis cancer	63	187	100	2021/11/05	15.2	456	no	0		2021/11/05	456	15.2	no	0	no	no	no	4.6	12.7	0.69	61.17	0.06	２外科	57.5	2020/08/06	100.75	no	4.61264	no	yes	yes	yes	no	yes	yes	38.4	3.64806	0	yes	yes	FirstStudy
1354	2020/08/07	55	M										-24588.1	-737644																	血内科			51.27	no	3.93711	no				no			51.3	3.93769				RepeatedStudy
1355	2020/08/07	81	M	168	107.9	2.24395	38.2299	Asthma, UC, DM	83	144	87	2021/11/09	15.3	459	no	0		2021/11/09	459	15.3	no	0	yes	no	no	2.7	11.4	0.65	88.05	7.52	呼吸器科	57.5	2020/08/06	222.68	no	5.40574	yes	no	yes	no	no	yes	yes	123.9	4.81947	1	yes	yes	FirstStudy
1356	2020/08/07	77	M										-24588.1	-737644																	呼吸器科			13.47	no	2.60046	no				no			14.8	2.69463				RepeatedStudy
1357	2020/08/07	86	M	155.3	56.6	1.56258	23.4679	AV block	48	199	85	2021/10/21	14.6667	440	no	0		2021/10/21	440	14.6667	no	0	yes	no	no	4.2	13.5	1.01	53.44	0.1	２内科	55	2020/08/07	66.57	no	4.19825	no	yes	yes	yes	no	yes	yes	58.9	4.07584	0	yes	yes	FirstStudy
1358	2020/08/07	68	M	170.7	54.1	1.60164	18.5665	DM	107	111	85	2020/12/14	4.3	129	no	0		2020/12/14	129	4.3	no	0	no	no	no	2.1	10.6	0.82	71.81	0.99	１内科			57	no	4.04305	no	yes	yes	yes	no	yes	yes	42.9	3.75887				FirstStudy
1359	2020/08/11	67	F	161.5	66.9	1.7324	25.6496	E-AP, Post PCI	63	113	73	2021/11/04	15	450	no	0		2021/11/04	450	15	no	0	yes	no	no	4.3	15.5	0.56	80.88	0.05	２内科	57.5	2020/08/11	45.1	no	3.80888	no	yes	yes	yes	no	yes	yes	30.9	3.43076	0	yes	yes	FirstStudy
1360	2020/08/11	82	F										-24588.3	-737648																	２内科			43.02	no	3.76167	no				no			38.5	3.65066				RepeatedStudy
1361	2020/08/11	62	M	170.9	65.3	1.76066	22.3578	ESRD, HT	57	131	80	2021/10/29	14.8	444	no	0		2021/10/29	444	14.8	no	0	yes	no	yes	3.2	13.4	15.12	3.04		２内科	52.5	2019/10/28	151.71	no	5.02197	no	yes	yes	yes	no	yes	yes	90.4	4.50424	288	no	no	FirstStudy
1362	2020/08/11	32	F										-24588.3	-737648																	１内科			79.29	no	4.37311	no				no			64	4.15888				RepeatedStudy
1363	2020/08/11	77	M	167.5	63.8	1.72293	22.74	AT, DM, Prostate cancer	103	109	69	2021/09/17	13.4	402	no	0		2021/09/17	402	13.4	no	0	no	no	no	4.5	14.4	0.96	58.31	0.14	２内科	55	2020/08/11	26.8	no	3.2884	no	yes	yes	yes	no	yes	yes	16.7	2.81541	0	yes	yes	FirstStudy
1364	2020/08/11	76	F	147.9	58.2	1.5463	26.6064	EGPA	75	137	73	2021/08/23	12.5667	377	no	0		2021/08/23	377	12.5667	no	0	yes	no	no	3.2	10.2	0.71	60.17	0.48	１内科	55	2020/08/12	25.73	no	3.24766	no	yes	yes	yes	no	yes	yes	25.1	3.22287	1	yes	yes	FirstStudy
1365	2020/08/11	69	M	163.5	74.2	1.83573	27.7567	右悪性中皮腫	57	119	63	2021/11/26	15.7333	472	no	0		2021/11/26	472	15.7333	no	0	no	no	no	4.4	15.2	0.92	63.05	0.17	２外科	57.5	2020/07/16	4.01	no	1.38879	no	yes	yes	yes	no	yes	yes	3.8	1.335	26	yes	no	FirstStudy
1366	2020/08/11	75	M	160.4	63.7	1.68469	24.7589	ESRD, DM	73	157	66	2021/02/20	6.43333	193	no	0		2021/02/20	193	6.43333	no	0	yes	no	yes	4.2	9.2	7.93	5.83	0.04	２内科	55	2020/08/11	269.01	yes	5.59475	yes	no	no	no	yes	no	no	200.5	5.30081	0	yes	yes	FirstStudy
1367	2020/08/11	89	M	153	44.3	1.37213	18.9243	CAV block	61	102	61	2021/07/26	11.6333	349	no	0		2021/07/26	349	11.6333	no	0	yes	no	no	2.6	11.4	0.82	66.47	1.73	２内科	50	2020/08/11	302.37	yes	5.71165	yes	no	no	no	yes	no	no	202.7	5.31173	0	yes	yes	FirstStudy
1368	2020/08/11	43	M	170	67	1.77873	23.1834	PAFib	85	129	69	2021/02/01	5.8	174	no	0		2021/02/01	174	5.8	no	0	no	yes	no	4.5	15.1	0.62	111.2	0.1	２内科	55	2020/08/11	251.68	yes	5.52816	yes	no	no	no	no	yes	yes	136.9	4.91925	0	yes	yes	FirstStudy
1369	2020/08/11	84	M	169.5	80.6	1.94805	28.0541	Prostate Ca, Lung Ca, pre surgery	85	160	80	2021/10/21	14.5333	436	no	0		2021/10/21	436	14.5333	no	0	yes	no	no	3.8	12.5	0.83	66.69	3.51	２外科	55	2020/08/18	84.83	no	4.44065	no	yes	yes	yes	no	yes	yes	48.5	3.88156	7	yes	yes	FirstStudy
1370	2020/08/11	70	M	171.1	100.6	2.18662	34.3635	Lung cancer, DM				2020/09/24	1.46667	44	yes	1	CD	2020/09/24	44	1.46667	yes	1	yes	no	no	4.1	16.7	0.76	77.38	0.46	２外科	55	2020/08/11	34.97	no	3.55449	no	no	no	no	no	no	no	23	3.13549	0	yes	yes	FirstStudy
1371	2020/08/11	77	F										-24588.3	-737648																	２外科			117.81	no	4.76907	no				no			76.1	4.33205				RepeatedStudy
1372	2020/08/11	83	M	157	66	1.69657	26.7759	Lung cancer, AS	60	143	64	2021/11/25	15.7	471	no	0		2021/11/25	471	15.7	no	0	yes	no	no	4	12.6	1.05	51.74	0.17	２外科	57.5	2020/08/11	95.27	no	4.55671	no	yes	yes	yes	no	yes	yes	71.8	4.27388	0	yes	yes	FirstStudy
1373	2020/08/11	65	M	158	49	1.46648	19.6283	Lung cancer, Colon cancer, Asthma	83	159	96	2021/12/02	15.9333	478	no	0		2021/12/02	478	15.9333	no	0	no	no	no	4.4	13.7	0.89	66.51	0.2	２外科	55	2020/08/11	18.9	no	2.93916	no	yes	yes	yes	no	yes	yes	14.2	2.65324	0	yes	yes	FirstStudy
1374	2020/08/11	73	M	162.5	67	1.73905	25.3728	Asthma, Lung cancer	94	152	92	2020/12/17	4.26667	128	no	0		2020/12/17	128	4.26667	no	0	no	no	no	4.1	12.4	0.8	72.28	5.29	２外科	55	2020/08/11	19.62	no	2.97655	no	yes	yes	yes	no	yes	yes	11.6	2.45101	0	yes	yes	FirstStudy
1375	2020/08/12	15	F					ALL				2021/08/02	11.8333	355	no	0		2021/08/02	355	11.8333	no	0	no	no	no	4.9	14	0.5	0.5		小児科	62.4	2020/08/12	8.74	no	2.16791	no	yes	yes	yes	no	yes	yes	8.8	2.17475	0	yes	yes	FirstStudy
1376	2020/08/12	12	F	160.1	51.8	1.51778	20.2091	ALL	71	103	67	2021/08/25	12.6	378	no	0		2021/08/25	378	12.6	no	0	no	no	no	4.6	12.2	0.43		0.02	小児科	69.2	2020/08/12	31.79	no	3.45915	no	yes	yes	yes	no	yes	yes	6.9	1.93152	0	yes	yes	FirstStudy
1377	2020/08/12	10	F	119.9	22.2	0.859874	15.4424	ALL				2021/08/25	12.6	378	no	0		2021/08/25	378	12.6	no	0	no	no	no	4.6	13	0.42		0.01	小児科	62.3	2020/08/12	2.92	no	1.07158	no	yes	yes	yes	no	yes	yes	6.4	1.8563	0	yes	yes	FirstStudy
1378	2020/08/12	58	M	170.5	86.1	2.01935	29.6179	PAFib	58	154	97	2020/08/16	0.133333	4	no	0		2020/08/16	4	0.133333	no	0	yes	yes	no	4.6	15.6	0.87	70.45	0.09	２内科	52.5	2020/08/13	23.22	no	3.14501	no	yes	yes	yes	no	yes	yes	22	3.09104	1	yes	yes	FirstStudy
1379	2020/08/12	39	F	160.6	47.6	1.45722	18.4551	SSC, IP, RA	58	106	69	2021/11/08	15.1	453	no	0		2021/11/08	453	15.1	no	0	no	no	no	4	12.2	0.55	96.35	0.05	１内科	55	2020/08/13	39.19	no	3.66842	no	yes	yes	yes	no	yes	yes	33.4	3.50856	1	yes	yes	FirstStudy
1380	2020/08/12	78	F	134.7	36	1.1606	19.8412	MPA, NTM	89	143	92	2021/11/11	15.2	456	no	0		2021/11/11	456	15.2	no	0	yes	no	no	3.8	8.8	1.21	33.33	2.82	１内科	57.5	2020/08/13	205.64	no	5.32613	yes	no	yes	no	no	yes	yes	118.4	4.77407	1	yes	yes	FirstStudy
1381	2020/08/12	57	M	173.4	77.2	1.92833	25.6755	SSc, HCM	69	103	68	2021/11/25	15.6667	470	no	0		2021/11/25	470	15.6667	no	0	yes	no	no	3.8	12.8	1.7	34.02	0.74	１内科	50	2020/08/12	710.76	yes	6.56633	yes	no	no	no	yes	no	no	643.2	6.46646	0	yes	yes	FirstStudy
1382	2020/08/12	56	F	155.5	41.6	1.34048	17.2041	ATLL	84	99	59	2021/11/15	15.3333	460	no	0		2021/11/15	460	15.3333	no	0	no	no	no	3.3	14.6	0.54	88.61	0.55	２外科	55	2020/08/11	4.01	no	1.38879	no	yes	yes	yes	no	yes	yes	5.8	1.75786	1	yes	yes	FirstStudy
1383	2020/08/12	75	F										-24588.3	-737649																	脳内科			41.28	no	3.72038	no				no			40.8	3.70868				RepeatedStudy
1384	2020/08/12	86	F										-24588.3	-737649																	脳外科			651.17	yes	6.47877	yes				yes			580.9	6.36458				RepeatedStudy
1385	2020/08/13	66	M										-24588.3	-737650																	１内科			28.94	no	3.36522	no				no			14.4	2.66723				RepeatedStudy
1386	2020/08/13	66	F										-24588.3	-737650																	１内科			9.11	no	2.20937	no				no			8.8	2.17475				RepeatedStudy
1387	2020/08/13	77	M	162.3	60.1	1.64606	22.8159	Lung cancer, pre surgery				2021/07/15	11.2	336	no	0		2021/07/15	336	11.2	no	0	yes	no	no	3.3	13.7	0.92	61.09	3.96	２外科	55	2020/07/30	83.61	no	4.42616	no	yes	yes	yes	no	yes	yes	43.3	3.76815	14	yes	yes	FirstStudy
1388	2020/08/13	78	F	156	56	1.55778	23.0112	Lung cancer	64	157	82	2021/09/28	13.7	411	no	0		2021/09/28	411	13.7	no	0	no	no	no	4.5	12.9	0.53	82.24	0.02	２外科	55	2020/08/13	55.66	no	4.01926	no	yes	yes	yes	no	yes	yes	48	3.8712	0	yes	yes	FirstStudy
1389	2020/08/13	68	F	153.9	55	1.53338	23.2212	SSc, Sjogren	60	152	84	2021/08/19	12.3667	371	no	0		2021/08/19	371	12.3667	no	0	no	no	no	3.8	12.5	0.7	63.09	0.08	１内科	55	2020/08/13	20.34	no	3.01259	no	yes	yes	yes	no	yes	yes	24.5	3.19867	0	yes	yes	FirstStudy
1390	2020/08/14	12	F	118.1	20.2	0.814047	14.4828	GH deficiency				2021/10/29	14.7	441	no	0		2021/10/29	441	14.7	no	0	no	no	no	4.7	12.4	0.42		0.02	小児科			3.28	no	1.18784	no	yes	yes	yes	no	yes	yes	10.6	2.36085				FirstStudy
1391	2020/08/14	71	M										-24588.4	-737651																	２外科			64.61	no	4.16837	no				no			49.1	3.89386				RepeatedStudy
1392	2020/08/14	75	M										-24588.4	-737651																	２内科			131.85	no	4.88166	no				no			95.1	4.55493				RepeatedStudy
1393	2020/08/14	71	M	160.9	64.4	1.69656	24.8756	ESRD, AVR	57	150	83	2021/09/05	12.9	387	no	0		2021/09/05	387	12.9	no	0	yes	no	yes	2.7	8.1	11.65	3.89	2.24	２内科	40	2020/08/11	750.98	yes	6.62138	yes	no	no	no	yes	no	no	609.7	6.41297	3	yes	yes	FirstStudy
1394	2020/08/14	79	F	148	57	1.5308	26.0226	PAFib, TR	70	161	88	2020/08/20	0.2	6	no	0		2020/08/20	6	0.2	no	0	yes	yes	no	4	12.6	0.66	64.45	0.28	２内科	55	2020/08/14	38.14	no	3.64126	no	yes	yes	yes	no	yes	yes	31.9	3.46261	0	yes	yes	FirstStudy
1395	2020/08/14	84	F	147.8	45.8	1.37126	20.966	SSc, PH, IP	65	110	59	2021/09/14	13.2	396	no	0		2021/09/14	396	13.2	no	0	yes	no	no	3.6	8.2	0.88	46.23	0.12	１内科	55	2020/08/17	268.08	yes	5.59129	yes	no	no	no	no	yes	yes	184.7	5.21873	3	yes	yes	FirstStudy
1396	2020/08/14	78	F										-24588.4	-737651																	１内科			115.94	no	4.75307	no				no			67.8	4.21656				RepeatedStudy
1397	2020/08/14	22	F	139.3	61.3	1.54012	31.5906	強直性脊椎炎	77	131	106	2021/02/25	6.5	195	no	0		2021/02/25	195	6.5	no	0	no	no	no	3.6	11.4	0.34	192.19	2.94	１内科	57.5	2020/08/17	65.92	no	4.18844	no	yes	yes	yes	no	yes	yes	48	3.8712	3	yes	yes	FirstStudy
1398	2020/08/14	78	M	161.2	59.95	1.63842	23.0706	Lung cancer, PE	84	100	59	2021/11/02	14.8333	445	no	0		2021/11/02	445	14.8333	no	0	yes	no	no	3.5	14	0.93	60.15	0.08	呼吸器科	60	2020/07/07	36.03	no	3.58435	no	yes	yes	yes	no	yes	yes	32.8	3.49043	38	no	no	FirstStudy
1399	2020/08/14	86	F										-24588.4	-737651																	脳外科			444.41	yes	6.09675	yes				yes			291.6	5.67538				RepeatedStudy
1400	2020/08/14	73	M	166.1	61	1.67764	22.1101	Lung cancer	110	132	89	2020/09/14	1.03333	31	no	0		2020/09/14	31	1.03333	yes	1	no	no	no	3	13.1	0.79	73.29	6.79	２外科	57.5	2020/08/14	90.55	no	4.5059	no	yes	yes	no	no	yes	no	52.3	3.957	0	yes	yes	FirstStudy
1401	2020/08/14	42	F	156	51	1.48661	20.9566	Mediastinal tumor	62	108	67	2020/12/24	4.4	132	no	0		2020/12/24	132	4.4	no	0	no	no	no	4.4	14	0.66	77.27	0.01	２外科	55	2020/08/14	83.3	no	4.42245	no	yes	yes	yes	no	yes	yes	56.1	4.02714	0	yes	yes	FirstStudy
1402	2020/08/17	71	F					s/p PMI, TR	72	172	68	2021/11/12	15.0667	452	no	0		2021/11/12	452	15.0667	no	0	yes	no	no		12.6	0.72	60.42	0.17	２内科	57.5	2020/11/13	212.09	no	5.35701	yes	no	yes	no	no	yes	yes	174.6	5.1625	88	no	no	FirstStudy
1403	2020/08/17	1	M	78.6	11	0.490068	17.8052	Neuroblastoma	108	101	55	2021/11/05	14.8333	445	no	0		2021/11/05	445	14.8333	no	0	no	no	no	4.6	9.5	0.18		0.03	小児科	76.2	2020/08/19	3.28	no	1.18784	no	yes	yes	yes	no	yes	yes	12.4	2.5177	2	yes	yes	FirstStudy
1404	2020/08/17	78	F	148	48	1.40475	21.9138	AP, Post CABG, CKD	62	132	61	2021/12/03	15.7667	473	no	0		2021/12/03	473	15.7667	no	0	yes	no	no	3	7.1	5.06	6.97	0.03	２内科	50	2020/08/18	995.95	yes	6.9037	yes	no	no	no	yes	no	no	881.4	6.78151	1	yes	yes	FirstStudy
1405	2020/08/17	64	M										-24588.5	-737654																	２外科			63.96	no	4.15826	no				no			8.7	2.16332				RepeatedStudy
1406	2020/08/18	72	M					MM				2021/11/12	15.0333	451	no	0		2021/11/12	451	15.0333	no	0	yes	no	no	3.1	9.9	0.7	83.99	1.1	血内科	62.5	2020/10/15	160.14	no	5.07605	no	yes	yes	yes	no	yes	yes	114.4	4.7397	58	no	no	FirstStudy
1407	2020/08/18	24	F	164.1	58.2	1.62879	21.6125	PVC	67	110	60	2021/03/23	7.23333	217	no	0		2021/03/23	217	7.23333	no	0	no	no	no	4.4	13.8	0.69	86.42	0.01	２内科	55	2020/08/18	16.37	no	2.79545	no	yes	yes	yes	no	yes	yes	22.3	3.10459	0	yes	yes	FirstStudy
1408	2020/08/18	56	F										-24588.5	-737655																	２内科			116.47	no	4.75763	no				no			87.7	4.47392				RepeatedStudy
1409	2020/08/18	76	F										-24588.5	-737655																	２内科			293.22	yes	5.68092	yes				yes			201.4	5.30529				RepeatedStudy
1410	2020/08/18	52	F										-24588.5	-737655																	２内科			93.51	no	4.53807	no				no			85.7	4.45085				RepeatedStudy
1411	2020/08/18	51	M	173.7	89.3	2.07575	29.5973	DCM, CHF	75	137	95	2021/11/16	15.1667	455	no	0		2021/11/16	455	15.1667	no	0	no	no	no	4.6	16.1	1.93	30.57	0.52	２内科	42.5	2020/08/19								no			2.4	0.875469	1	yes	yes	FirstStudy
1412	2020/08/18	59	F	163.2	52.9	1.54859	19.8617	SSc, IP	80	119	70	2021/08/23	12.3333	370	no	0		2021/08/23	370	12.3333	no	0	no	no	no	4.6	12.5	1.43	30.08	0.04	１内科	57.5	2020/08/19	58.67	no	4.07193	no	yes	yes	yes	no	yes	yes	51.7	3.94546	1	yes	yes	FirstStudy
1413	2020/08/18	58	F	156	52	1.50111	21.3675	Mediastinal tumor		117	74	2021/11/24	15.4333	463	no	0		2021/11/24	463	15.4333	no	0	no	no	no	4.1	12.2	0.56	84.3	0.42	２外科	55	2020/08/18	26.8	no	3.2884	no	yes	yes	yes	no	yes	yes	30.2	3.40784	0	yes	yes	FirstStudy
1414	2020/08/18	76	F	150	33.1	1.17438	14.7111	SLE, LC, Depression				2021/10/22	14.3333	430	no	0		2021/10/22	430	14.3333	no	0	no	no	no	2.3	9.3	0.72	59.26	0.75	１内科	55	2020/08/24	139.66	no	4.93921	no	yes	yes	yes	no	yes	yes	77.5	4.35028	6	yes	yes	FirstStudy
1415	2020/08/18	65	M	164.9	114	2.28513	41.9241	DM	94	170	86	2021/11/16	15.1667	455	no	0		2021/11/16	455	15.1667	no	0	yes	no	no	3	13	1.14	50.73	0.3	２内科	50	2020/09/01	27.52	no	3.31491	no	yes	yes	yes	no	yes	yes	27.9	3.32863	14	yes	yes	FirstStudy
1416	2020/08/18	67	F	163.5	51.35	1.52714	19.209	Lung cancer, pre surgery	60	102	61	2021/10/05	13.7667	413	no	0		2021/10/05	413	13.7667	no	0	no	no	no	4.4	8.8	1.17	36.12	0.16	２外科	52.5	2020/08/18	66.9	no	4.2032	no	yes	yes	yes	no	yes	yes	42.2	3.74242	0	yes	yes	FirstStudy
1417	2020/08/18	85	F	140	34	1.14988	17.3469	MALT Lymphoma	71	171	79	2021/09/30	13.6	408	no	0		2021/09/30	408	13.6	no	0	no	no	no	4.4	11.4	0.78	52.57	0.18	２外科	55	2020/08/18	104.99	no	4.65387	no	yes	yes	yes	no	yes	yes	78.8	4.36691	0	yes	yes	FirstStudy
1418	2020/08/18	70	M	162	57	1.60156	21.7193	Lung cancer, AFib	87	165	100	2021/11/09	14.9333	448	no	0		2021/11/09	448	14.9333	no	0	no	yes	no	4.3	14.5	0.81	72.17	0.07	２外科	60	2020/08/18	128.53	no	4.85616	no	yes	yes	yes	no	yes	yes	115.6	4.75014	0	yes	yes	FirstStudy
1419	2020/08/19	12	F	152.9	41.8	1.33242	17.8797	ALL	90	107	62	2021/08/04	11.6667	350	no	0		2021/08/04	350	11.6667	no	0	no	no	no	4.6	12.5	0.47		0.01	小児科	64	2020/08/19	5.47	no	1.69928	no	yes	yes	yes	no	yes	yes	9.2	2.2192	0	yes	yes	FirstStudy
1420	2020/08/19	10	M	114.6	31.35	0.998987	23.8709	Muscular dystrophy				2021/11/17	15.1667	455	no	0		2021/11/17	455	15.1667	no	0	no	no	no	4.6	16.1	0.17			小児科	63.6	2020/08/19	10.56	no	2.35707	no	yes	yes	yes	no	yes	yes	13	2.56495	0	yes	yes	FirstStudy
1421	2020/08/19	48	F					RA				2021/02/12	5.9	177	no	0		2021/02/12	177	5.9	no	0	no	no	no	4.4	12.2	0.66	74.36	0.02	２内科			17.09	no	2.83849	no	yes	yes	yes	no	yes	yes	20.6	3.02529				FirstStudy
1422	2020/08/19	71	F	152.3	81.1	1.85229	34.964	MPA, Rectal cancer	65	133	84	2021/11/01	14.6333	439	no	0		2021/11/01	439	14.6333	no	0	yes	no	no	4.4	14.3	0.64	68.73	0.39	１内科	55	2020/08/20	35.33	no	3.56473	no	yes	yes	yes	no	yes	yes	35.8	3.57795	1	yes	yes	FirstStudy
1423	2020/08/19	61	F	160.4	58.8	1.6186	22.8543	RA, SSc	61	132	76	2021/11/29	15.5667	467	no	0		2021/11/29	467	15.5667	no	0	no	no	no	4.1	10.9	0.77	58.65	0.05	１内科	52.5	2020/08/19	103.86	no	4.64304	no	yes	yes	yes	no	yes	yes	97.8	4.58292	0	yes	yes	FirstStudy
1424	2020/08/19	65	M										-24588.5	-737656																	２内科			29.66	no	3.3898	no				no			23.6	3.16125				RepeatedStudy
1425	2020/08/19	70	M										-24588.5	-737656																	２内科			33.21	no	3.50285	no				no			10.7	2.37024				RepeatedStudy
1426	2020/08/19	79	M	162.1	63.5	1.69094	24.1662	ESRD, TAA	65	173	100	2021/11/08	14.8667	446	no	0		2021/11/08	446	14.8667	no	0	yes	no	yes	3	10.3	5.6	8.41	0.43	２内科	57.5	2020/08/14	80.22	no	4.38477	no	yes	yes	yes	no	yes	yes	58.3	4.0656	5	yes	yes	FirstStudy
1427	2020/08/19	83	F	140	41.7	1.27345	21.2755	Afib, HFpEF	51	142	87	2021/09/24	13.3667	401	no	0		2021/09/24	401	13.3667	no	0	yes	yes	no	2.9	13	0.72	57.79	2.36	２内科	50	2020/08/14	751.48	yes	6.62204	yes	no	no	no	yes	no	no	505.8	6.22614	5	yes	yes	FirstStudy
1428	2020/08/20	31	M										-24588.6	-737657																	１内科			9.11	no	2.20937	no				no			2	0.693147				RepeatedStudy
1429	2020/08/20	66	F	154.3	76.4	1.80958	32.0894	SSc, Sjogren	76	146	82	2021/10/04	13.6667	410	no	0		2021/10/04	410	13.6667	no	0	no	no	no	4.5	15	0.63	71.41	0.08	１内科	57.5	2020/08/20	13.1	no	2.57261	no	yes	yes	yes	no	yes	yes	5.3	1.66771	0	yes	yes	FirstStudy
1430	2020/08/20	45	F					SSc, Sjogren				2021/11/04	14.7	441	no	0		2021/11/04	441	14.7	no	0	no	no	no	4.3	11.7	0.65	77.03	0.02	１内科			8.02	no	2.08194	no	yes	yes	yes	no	yes	yes	16.5	2.80336				FirstStudy
1431	2020/08/20	56	F										-24588.6	-737657																	１内科			4.74	no	1.55604	no				no			5.9	1.77495				RepeatedStudy
1432	2020/08/20	52	F					Cardiac sarcoidosis		92	56	2021/11/26	15.4333	463	no	0		2021/11/26	463	15.4333	no	0	no	no	no	3.9	11	0.77	61.39	0.14	２内科	40	2020/05/14	217.39	no	5.38169	yes	no	yes	no	yes	no	no	204.1	5.31861	98	no	no	FirstStudy
1433	2020/08/20	65	F	160.9	51.4	1.51568	19.8541	SSc	62	122	76	2020/08/20	0	0	no	0		2020/08/20	0	0	no	0	no	no	no	4.4	11.9	0.77	57.59	0.02	１内科	55	2020/08/20	16.37	no	2.79545	no				no			14	2.63906	0	yes	yes	NoPrognosticInfo
1434	2020/08/20	73	M	166.6	64.5	1.72769	23.2386	Ischemic colitis	84	134	79	2021/02/27	6.36667	191	no	0		2021/02/27	191	6.36667	no	0	yes	no	no	3.6	9.4	5.63	8.55	0.18	１内科	55	2020/08/24	54.31	no	3.99471	no	yes	yes	yes	no	yes	yes	47.9	3.86912	4	yes	yes	FirstStudy
1435	2020/08/20	45	M	162.6	55	1.57612	20.8028	EGPA, Asthma	87	139	89	2021/10/18	14.1333	424	no	0		2021/10/18	424	14.1333	no	0	no	no	no	3.8	14.2	0.63	107.86	0.1	１内科	47.5	2020/08/05	0.36	no	-1.02165	no	yes	yes	yes	no	yes	yes	4.8	1.56862	15	yes	no	FirstStudy
1436	2020/08/20	50	M	167	61	1.68218	21.8724	Lung tumor	47	141	90	2021/08/24	12.3	369	no	0		2021/08/24	369	12.3	no	0	yes	no	no	4.3	12.4	1.24	49.89	0.18	２外科	60	2020/08/20	94.39	no	4.54744	no	yes	yes	yes	no	yes	yes	73.3	4.29456	0	yes	yes	FirstStudy
1437	2020/08/20	77	M	162	62.9	1.68241	23.9674	CAD, DM	66	163	78	2020/12/10	3.73333	112	no	0		2020/12/10	112	3.73333	no	0	yes	no	no	4.6	12.4	1.25	43.69	0.06	心血外科	45	2020/08/20	106.38	no	4.66702	no	yes	yes	yes	no	yes	yes	90.7	4.50756	0	yes	yes	FirstStudy
1438	2020/08/20	78	F	142.4	44.4	1.32524	21.8959	MCTD, IP	80	146	85	2021/12/02	15.6333	469	no	0		2021/12/02	469	15.6333	no	0	yes	no	no	4	12.6	0.41	108.9	0.04	１内科	60	2020/08/19	2.55	no	0.936093	no	yes	yes	yes	no	yes	yes	5.8	1.75786	1	yes	yes	FirstStudy
1439	2020/08/20	83	F	154.3	64.9	1.66784	27.2592	PA, ESKD, Pre HD	96	176	76	2021/11/25	15.4	462	no	0		2021/11/25	462	15.4	no	0	yes	no	no	2.7	9.5	4.82	7.22	0.02	１内科	62.5	2020/08/19	872.12	yes	6.77093	yes	no	no	no	yes	no	no	769.6	6.64587	1	yes	yes	FirstStudy
1440	2020/08/20	60	F	155	62.55	1.64107	26.0354	MPA, DM	71	120	74	2021/11/01	14.6	438	no	0		2021/11/01	438	14.6	no	0	no	no	no	3.5	13.8	0.38	127.59	0.19	１内科	55	2020/08/21	17.45	no	2.85934	no	yes	yes	yes	no	yes	yes	17.3	2.85071	1	yes	yes	FirstStudy
1441	2020/08/20	63	M	167.5	60.4	1.67639	21.5282	右下葉肺癌	61	130	88	2021/12/02	15.6333	469	no	0		2021/12/02	469	15.6333	no	0	yes	no	no	4.9	15.4	0.69	88.65	0.06	２外科	55	2020/08/20	13.1	no	2.57261	no	yes	yes	yes	no	yes	yes	12.3	2.5096	0	yes	yes	FirstStudy
1442	2020/08/20	69	M	159	58	1.60052	22.9421	Paraganglioma, DM	71	128	66	2020/12/03	3.5	105	no	0		2020/12/03	105	3.5	no	0	yes	no	no	4.5	13.5	1.51	36.66	0.06	２外科	45	2020/08/20	15.28	no	2.72654	no	yes	yes	yes	no	yes	yes	4.5	1.50408	0	yes	yes	FirstStudy
1443	2020/08/20	81	M	162	63.3	1.68775	24.1198	Post PCI, PAfib	63	104	60	2021/03/11	6.76667	203	no	0		2021/03/11	203	6.76667	yes	1	no	yes	no	3.3	7.2	1.57	33.55	0.13	２内科	55	2020/09/07	289.24	yes	5.66726	yes	no	no	yes	yes	no	yes	279.8	5.63408	18	yes	no	FirstStudy
1444	2020/08/20	72	F	152	52.2	1.48459	22.5935	右下葉肺癌	55	121	66	2021/11/25	15.4	462	no	0		2021/11/25	462	15.4	no	0	no	no	no	4.3	13	0.83	51.51	0.22	２外科	55	2020/08/20	79.29	no	4.37311	no	yes	yes	yes	no	yes	yes	79.5	4.37576	0	yes	yes	FirstStudy
1445	2020/08/20	69	M										-24588.6	-737657																	呼吸器科			25.73	no	3.24766	no				no			13.9	2.63189				RepeatedStudy
1446	2020/08/21	73	M	174	58	1.67432	19.1571	AFib, CAD, Colon cancer	66	136	77	2021/11/22	15.2667	458	no	0		2021/11/22	458	15.2667	no	0	yes	yes	no	4	9.2	1	56.63	0.15	２内科	55	2020/08/21	571.87	yes	6.34891	yes	no	no	no	yes	no	no	499	6.21261	0	yes	yes	FirstStudy
1447	2020/08/21	81	M	157.8	68.5	1.7328	27.5091	DM, IP	90	137	63	2020/09/03	0.433333	13	no	0		2020/09/03	13	0.433333	yes	1	yes	no	no	1.8	8	1.34	39.9	4.72	１内科			613.71	yes	6.41952	yes	no	no	yes	yes	no	yes	470.2	6.15316				FirstStudy
1448	2020/08/21	78	M	161	66.1	1.71934	25.5006	ESRD	76	160	66	2021/10/28	14.4333	433	no	0		2021/10/28	433	14.4333	no	0	yes	no	yes	4.4	9.4	7.33	6.29	0.34	２内科	50	2020/08/21	85.44	no	4.44781	no	yes	yes	yes	no	yes	yes	22.1	3.09558	0	yes	yes	FirstStudy
1449	2020/08/21	51	M										-24588.6	-737658																	２外科			19.98	no	2.99473	no				no			3.4	1.22378				RepeatedStudy
1450	2020/08/21	70	M	157.1	58	1.59093	23.5004	ESKD on HD	86	155	58	2021/10/05	13.6667	410	no	0		2021/10/05	410	13.6667	no	0	yes	no	yes	3.5	9.6	9.6	4.83	0.03	２内科	47.5	2020/08/25	1033.75	yes	6.94095	yes	no	no	no	yes	no	no	984.6	6.89224	4	yes	yes	FirstStudy
1451	2020/08/24	88	F	144.9	32.2	1.13844	15.3362	RA, SSc, Dimentia	54	128	48	2021/11/05	14.6	438	no	0		2021/11/05	438	14.6	no	0	no	no	no	3.8	10.9	0.92	43.45	0.51	１内科	52.5	2020/08/24	102.45	no	4.62937	no	yes	yes	yes	no	yes	yes	88.9	4.48751	0	yes	yes	FirstStudy
1452	2020/08/24	77	M	164.8	63.8	1.70898	23.4913	CAD, DM				2021/11/24	15.2333	457	no	0		2021/11/24	457	15.2333	no	0	no	no	no	4.2	13.5	1.4	38.59	0.04	２内科	40	2020/08/11	180.18	no	5.19396	no	yes	yes	yes	yes	no	no	220.1	5.39408	13	yes	yes	FirstStudy
1453	2020/08/24	62	M	177.1	80	1.98382	25.5066	PVC, PMR	61	151	100	2021/11/16	14.9667	449	no	0		2021/11/16	449	14.9667	no	0	yes	no	no	4.5	14.9	0.99	60	0.09	２内科	37.5	2020/08/24	73.96	no	4.30352	no	yes	yes	yes	no	yes	yes	55.6	4.01818	0	yes	yes	FirstStudy
1454	2020/08/24	68	M	163.2	58	1.62152	21.7765	Prostate Ca, ESRD, Fabry, Afib				2021/10/29	14.3667	431	no	0		2021/10/29	431	14.3667	no	0	yes	yes	yes	2.9	10.5	1.63	33.86		２内科	55	2020/03/09	559.45	yes	6.32695	yes	no	no	no	yes	no	no	566.8	6.34001	168	no	no	FirstStudy
1455	2020/08/24	68	M	160.8	51.45	1.51595	19.8982	CAD, CHF	61	156	89	2021/09/08	12.6667	380	no	0		2021/09/08	380	12.6667	no	0	no	no	no	3.2	10.8	0.74	80.34	1.29	２内科	37.5	2020/07/27	247.3	yes	5.5106	yes	no	no	no	no	yes	yes	192.4	5.25958	28	yes	no	FirstStudy
1456	2020/08/24	36	F	157.1	67	1.70991	27.147	MCTD	88	117	77	2021/10/07	13.6333	409	no	0		2021/10/07	409	13.6333	no	0	no	no	no	3.6	11.6	0.45	122.8	0.04	１内科	46	2020/08/24	33.21	no	3.50285	no	yes	yes	yes	no	yes	yes	45	3.80666	0	yes	yes	FirstStudy
1457	2020/08/24	54	F	154	95	2.01591	40.0573	Schizophrenia	72	96	68	2021/12/03	15.5333	466	no	0		2021/12/03	466	15.5333	no	0	no	no	no	3.1	11.1	2	21.38	0.06	精神科	55	2020/08/24	39.19	no	3.66842	no	yes	yes	yes	no	yes	yes	18.8	2.93386	0	yes	yes	FirstStudy
1458	2020/08/25	70	M	168	52.6	1.56674	18.6366	ICM, HCM, ESRD, ASO, DM	61	144	65	2020/10/06	1.4	42	no	0		2020/10/06	42	1.4	no	0	yes	no	yes	2.9	11.8	4.48	11.11	0.57	２内科	50	2020/08/25	1095.56	yes	6.99902	yes	no	no	no	yes	no	no	1082.1	6.98666	0	yes	yes	FirstStudy
1459	2020/08/25	78	M					CAD, VSA, ICA stenosis		118	54	2020/12/10	3.56667	107	no	0		2020/12/10	107	3.56667	yes	1	yes	no	no	4.4	13.1	1.01	54.96	0.04	２内科	55	2020/05/08	27.16	no	3.30175	no	yes	yes	no	no	yes	no	29.2	3.37417	109	no	no	FirstStudy
1460	2020/08/25	72	M	161.9	51.8	1.52629	19.7622	Lung cancer, AFib, DM, CKD				2021/10/29	14.3333	430	no	0		2021/10/29	430	14.3333	no	0	no	yes	no	3.7	12.3	1.35	40.94	1.15	呼吸器科	55	2020/08/31								yes			392.3	5.97203	6	yes	yes	FirstStudy
1461	2020/08/25	57	F	157.1	53.3	1.52511	21.5961	ATL, CAD				2021/01/26	5.13333	154	yes	1	MI	2021/11/16	448	14.9333	no	0	no	no	no	3.9	12.9	0.56	84.72	1.08	２内科	55	2020/07/30	47.51	no	3.86094	no	no	no	yes	no	no	yes	27.1	3.29953	26	yes	no	FirstStudy
1462	2020/08/25	57	M										-24588.7	-737662																	２内科			205.64	no	5.32613	yes				no			141.1	4.94947				RepeatedStudy
1463	2020/08/25	64	M										-24588.7	-737662																	２内科			125.95	no	4.83589	no				no			72.9	4.28909				RepeatedStudy
1464	2020/08/25	45	M	174	81	1.97864	26.7539	s/p PMI	61	113	78	2021/07/15	10.8	324	no	0		2021/07/15	324	10.8	no	0	no	no	no	4.6	15.9	0.86	76.73	0.07	２内科	57.5	2020/08/25	55.33	no	4.01332	no	yes	yes	yes	no	yes	yes	6.6	1.88707	0	yes	yes	FirstStudy
1465	2020/08/25	43	M	171	80	1.94936	27.3588	転移性肺腫瘍	85	162	83	2021/10/12	13.7667	413	no	0		2021/10/12	413	13.7667	no	0	no	no	no	5	15.6	1.05	62.49	0.13	２外科	65	2020/08/25	0	no		no	yes	yes	yes	no	yes	yes	2	0.693147	0	yes	yes	FirstStudy
1466	2020/08/25	76	M	163	61	1.66191	22.9591	Lung cancecr, AFi	104	149	79	2021/09/21	13.0667	392	no	0		2021/09/21	392	13.0667	no	0	yes	yes	no	4.3	14.8	0.84	67.74	0.46	２外科	43	2020/08/25	115.4	no	4.7484	no	yes	yes	yes	no	yes	yes	87.6	4.47278	0	yes	yes	FirstStudy
1467	2020/08/25	75	F					Alzheimer dementia, HT				2021/10/06	13.5667	407	no	0		2021/10/06	407	13.5667	no	0	yes	no	no	4.4	12.4	0.88	47.76		精神科			77.11	no	4.34523	no	yes	yes	yes	no	yes	yes	50.1	3.91402				FirstStudy
1468	2020/08/26	82	M										-24588.8	-737663																	泌尿器科			97.3	no	4.5778	no				no			82.7	4.41522				RepeatedStudy
1469	2020/08/26	81	M										-24588.8	-737663																	２内科			47.85	no	3.86807	no				no			48.4	3.8795				RepeatedStudy
1470	2020/08/26	79	M										-24588.8	-737663																	２内科			34.27	no	3.53427	no				no			41.3	3.72086				RepeatedStudy
1471	2020/08/26	68	F	148.5	54.6	1.50075	24.7594	CAD, DM, ASO	76	119	68	2021/09/02	12.4	372	no	0		2021/09/02	372	12.4	no	0	yes	no	no	4.2	13.5	0.74	59.37	0.1	２内科	50	2020/07/29	43.02	no	3.76167	no	yes	yes	yes	no	yes	yes	37.9	3.63495	28	yes	no	FirstStudy
1472	2020/08/26	61	F	156.2	50.2	1.47585	20.5751	GCA, DM	80	133	82	2021/12/02	15.4333	463	no	0		2021/12/02	463	15.4333	no	0	yes	no	no	3.5	10.2	0.72	63.12	2.68	１内科	55	2020/08/26	18.17	no	2.89977	no	yes	yes	yes	no	yes	yes	6.4	1.8563	0	yes	yes	FirstStudy
1473	2020/08/27	51	F	165.9	75	1.8591	27.2501	SSc	65	128	84	2021/09/09	12.6	378	no	0		2021/09/09	378	12.6	no	0	no	no	no	4.5	14.8	0.61	79.66	0.1	１内科	57.5	2020/08/27	42.67	no	3.7535	no	yes	yes	yes	no	yes	yes	37.8	3.63231	0	yes	yes	FirstStudy
1474	2020/08/27	60	M										-24588.8	-737664																	１内科			27.52	no	3.31491	no				no			25.5	3.23868				RepeatedStudy
1475	2020/08/27	59	F	162.5	66.7	1.73516	25.2592	SSc	77	137	91	2021/09/02	12.3667	371	no	0		2021/09/02	371	12.3667	no	0	no	no	no	4.7	14.9	0.65	71.27	0.07	１内科	55	2020/08/27	37.44	no	3.62274	no	yes	yes	yes	no	yes	yes	35.9	3.58074	0	yes	yes	FirstStudy
1476	2020/08/27	70	M										-24588.8	-737664																	２外科			48.88	no	3.88937	no				no			52.4	3.95891				RepeatedStudy
1477	2020/08/27	58	M	169.8	67.1	1.77901	23.2727	PSVT	68	132	97	2020/08/29	0.0666667	2	no	0		2020/08/29	2	0.0666667	no	0	no	no	no	4.6	14.3	0.74	84.09	0.04	２内科	55	2020/08/27	53.98	no	3.98861	no	yes	yes	yes	no	yes	yes	47.3	3.85651	0	yes	yes	FirstStudy
1478	2020/08/27	80	M	164.5	45.9	1.44823	16.9621	Gastric cancer, DM, AFib, VSD	88	90	57	2020/09/09	0.433333	13	no	0		2020/09/09	13	0.433333	no	0	yes	yes	no	2.8	8.3	1.21	44.78		３内科			234.87	no	5.45903	yes	no	yes	no	no	yes	yes	138.2	4.9287				FirstStudy
1479	2020/08/27	83	F	146.9	49.3	1.41835	22.8456	AML, DM, CKD	75	148	63	2021/06/08	9.5	285	no	0		2021/06/08	285	9.5	yes	1	yes	no	no	3.3	7.9	0.92	44.19	0.54	血内科	47.5	2020/08/26	229.81	no	5.43725	yes	no	yes	yes	yes	no	yes	203.8	5.31714	1	yes	yes	FirstStudy
1480	2020/08/27	66	M										-24588.8	-737664																	心血外科			115.4	no	4.7484	no				no			84.1	4.43201				RepeatedStudy
1481	2020/08/27	50	M	169	57	1.6358	19.9573	Lung cancer, DM, IP	91	101	73	2021/12/05	15.5	465	no	0		2021/12/05	465	15.5	yes	1	no	no	no						２外科	55	2020/08/27	13.1	no	2.57261	no	yes	yes	no	no	yes	no	11.4	2.43361	0	yes	yes	FirstStudy
1482	2020/08/27	84	F	139.8	36.4	1.18892	18.6246	Afib	96	95	61	2021/12/05	15.5	465	no	0		2021/12/05	465	15.5	no	0	yes	yes	no	3.5	11.8	0.71	58.47	0.03	３内科	60	2020/03/26	1373.77	yes	7.22531	yes	no	no	no	yes	no	no	1764.1	7.4754	154	no	no	FirstStudy
1483	2020/08/27	78	F	151	49.4	1.43946	21.6657	Lung cancer, IP	60	131	65	2021/11/19	14.9667	449	no	0		2021/11/19	449	14.9667	no	0	no	no	no	3.8	11.2	0.71	59.72	0.07	２外科	55	2020/08/27	58.67	no	4.07193	no	yes	yes	yes	no	yes	yes	53.8	3.98527	0	yes	yes	FirstStudy
1484	2020/08/27	71	F	156.8	52	1.50495	21.15	DM, Afib, CHF	72	128	80	2021/03/25	7	210	yes	1	HF	2021/10/07	406	13.5333	no	0	no	yes	no	3.7	12.1	0.5	90.05	0.06	１内科	27	2021/03/25	355.97	yes	5.87485	yes	yes	yes	no	yes	yes	no	339.7	5.82806	210	no	no	FirstStudy
1485	2020/08/28	53	M										-24588.8	-737665																	２内科			90.55	no	4.5059	no				no			72.9	4.28909				RepeatedStudy
1486	2020/08/28	73	M	171	65	1.75713	22.2291	Lung cancer, NASH				2020/11/05	2.3	69	no	0		2020/11/05	69	2.3	no	0	no	no	no	3.4	14.7	0.86	66.79	1.43	呼吸器科			47.16	no	3.85355	no	yes	yes	yes	no	yes	yes	39	3.66356				FirstStudy
1487	2020/08/28	26	F										-24588.8	-737665																	脳外科			4.01	no	1.38879	no				no			8.7	2.16332				RepeatedStudy
1488	2020/08/28	81	F	154.5	57.9	1.57635	24.2561	PAFib	89	143	105	2021/06/18	9.8	294	no	0		2021/06/18	294	9.8	no	0	yes	yes	no	4.6	13.2	0.8	51.85	0.11	２内科	45	2020/08/28	182.28	no	5.20554	no	yes	yes	yes	no	yes	yes	129.5	4.86368	0	yes	yes	FirstStudy
1489	2020/08/28	64	M	172.1	76.6	1.91361	25.8623	右腎癌、OMI、Post PCI				2021/04/14	7.63333	229	no	0		2021/04/14	229	7.63333	yes	1	no	no	no	4	12.9	0.9	65.99	0.63	泌尿器科			67.22	no	4.20797	no	yes	yes	no	no	yes	no	56.3	4.03069				FirstStudy
1490	2020/08/28	69	F	147.5	60.8	1.57833	27.946	RA, TAA, DM	80	149	83	2021/11/16	14.8333	445	no	0		2021/11/16	445	14.8333	no	0	yes	no	no	3.4	10	0.68	64.85	0.21	１内科	52.5	2020/05/08	71.09	no	4.26395	no	yes	yes	yes	no	yes	yes	54.2	3.99268	112	no	no	FirstStudy
1491	2020/08/28	75	M										-24588.8	-737665																	２内科			252.14	yes	5.52998	yes				no			198.1	5.28877				RepeatedStudy
1492	2020/08/31	76	F					DM, AS				2021/11/08	14.4667	434	no	0		2021/11/08	434	14.4667	no	0	yes	no	no	4.3	11.7	0.73	58.37		１内科			95.56	no	4.55975	no	yes	yes	yes	no	yes	yes	101.6	4.62104				FirstStudy
1493	2020/08/31	80	F	145.3	60.2	1.55876	28.5145	AT	70	158	75	2020/09/04	0.133333	4	no	0		2020/09/04	4	0.133333	no	0	yes	yes	no	4.4	13.2	0.61	70	0.03	２内科	57.5	2020/09/01	4.74	no	1.55604	no	yes	yes	yes	no	yes	yes	16	2.77259	1	yes	yes	FirstStudy
1494	2020/08/31	78	F	147.4	52.3	1.46335	24.0717	ESKD, Pre HD	89	159	94	2020/09/15	0.5	15	no	0		2020/09/15	15	0.5	no	0	yes	no	no	4.2	9.6	5.79	6.01	0.01	２内科	60	2020/08/31	224.29	no	5.41294	yes	no	yes	no	yes	no	no	200.2	5.29932	0	yes	yes	FirstStudy
1495	2020/08/31	5	F										-24588.9	-737668																	小児科			23.22	no	3.14501	no				no			27.8	3.32504				RepeatedStudy
1496	2020/08/31	77	M										-24588.9	-737668																	２外科			181.35	no	5.20043	no				no			136	4.91265				RepeatedStudy
1497	2020/08/31	64	M	165	59.3	1.64861	21.7815	DM				2020/11/06	2.23333	67	no	0		2020/11/06	67	2.23333	no	0	yes	no	no	2.6	12.1	0.63	97.49	2.07	救急科	45	2020/08/26	63.63	no	4.15309	no	yes	yes	yes	no	yes	yes	51.3	3.93769	5	yes	yes	FirstStudy
1498	2020/08/31	36	F	154.8	50.5	1.4736	21.0741	SAH	89	140	83	2021/10/14	13.6333	409	no	0		2021/10/14	409	13.6333	no	0	no	no	no	3.2	11.9	0.46	119.88	0.09	脳外科			7.29	no	1.9865	no	yes	yes	yes	no	yes	yes	5.8	1.75786				FirstStudy
[truncated: 1 more columns]
